# Supplementary material for: Mode of delivery modulates the intestinal microbiota and impacts the response to vaccination
Source: Nat Commun. 2022 Nov 15;13:6638. doi: 10.1038/s41467-022-34155-2 (PMC9666625; doi:10.1038/s41467-022-34155-2)
Supplement: Supplementary file 4 — Source Data [file 41467_2022_34155_MOESM4_ESM.xlsx]

## Sheet: Fig1ab
dn_nr	average_Ps1_12m	average_Ps4_12m	average_Ps5_12m	average_Ps6b_12m	average_Ps7f_12m	average_Ps9v_12m	average_Ps14_12m	average_Ps18c_12m	average_Ps19f_12m	average_Ps23f_12m	average_menc_18m
K-001	25.185	7.71	20.845	64.255	55.125	29.775	27.04	46.81	109.495	27.785	6.535
K-004	3.035	6.495	4.18	15.72	9.57	5.815	16.8	18.34	15.92	6.865
K-005	65.97	25.925	48.995	46.255	73.63	60.51	42.74	74.43	102.905	61.965	6.09
K-007	10.69	22.115	28.915	26.635	69.06	26.405	41.825	59.28	89.185	19.53	35.65
K-008	3.76	5.84	5	5.09	10.83	9.14	4.69	7.84	7.29	2.65
K-010	0.115	1.31	0.62	1.935	1.88	0.875	0.75	0.67	3.055	0.45
K-011	11.045	2.24	3.48	6.04	6.165	6.425	2.375	13.895	5.235	2.465	39.025
K-012	19.305	37.01	11.21	14.595	34.555	17.64	17.44	106.18	63.025	18.145	6.03
K-014	6.38	2.015	3.555	6.26	12.925	10.675	6.775	21.12	22.165	3.205	14.155
K-015	7.9	8.205	3.35	11.89	15.905	16.675	12.445	14.775	27.695	14.49	4.285
K-016											29.845
K-017	0.5	1.57	0.86	0.08	3	0.985	0.73	1.34	2.71	0.39
K-018	12.68	5.955	6.875	8.73	17.49	13.735	24.46	7.74	9.09	6.135	4.255
K-020	1.585	6.29	4.905	2.815	3.595	1.755	2.945	23.055	25.205	2.535
K-021	21.4	14.71	9.37	29.53	17.81	23.585	32.805	33.96	39.11	4.715	20.94
K-022	25.835	31.325	20.88	25.795	30.39	31.435	16.285	12.345	23.525	26.675
K-023	9.79	7.485	4.97	9.375	16.395	15.77	2.885	11.785	5.92	14.255	5.46
K-024	20.905	17.94	12.875	35.035	23.79	22.455	11.4	13.05	107.12	9.695	18.12
K-025	20.08	50.25	14.66	31.755	110.585	35.205	14.63	95.99	96.09	33.16	25.975
K-027	3.12	5.855	14.595	7.07	8.625	7.005	3.42	5.29	6.015	6
K-028	1.18	0.525	1.81	0.08	4.065	2.415	1.91	2.635	5.72	1.25	16.525
K-029	30.095	13.045	18.635	12.575	18.14	9.49	11.775	6.82	16.635	8.97	4.695
K-030	18.655	11.94	19.035	20.475	11.68	22.25	17.185	42.755	12.5	14.99
K-031	69.16	39.26	34.085	0.08	83.35	76.87	81.41	54.675	36.625	29.79	5.64
K-032	69.905	56.065	30.895	116.965	80.8	72.295	156.56	79.17	77.59	30.26	7.55
K-034	39.605	19.445	51.07	29.915	26.17	14.34	13.995	46.99	51.135	20.335	35.82
K-037	5.155	6.395	25.175	11.96	78.495	18.11	24.445	17.985	35.775	17.815
K-038	17.79	14.4	13.745	28.295	32.05	27.2	19.87	16.03	16.265	6.64	54.09
K-039	135.05	48.345	67.24	23.075	93.78	63.155	82.755	103.215	202.79	61.38
K-040	29.715	28.05	81.88	68.59	72.45	29.895	25.275	44.785	70.405	12.95
K-041	42.015	20.57	22.695	18.985	44.25	33.66	36.24	15.945	33.44	22.04	20.895
K-042	101.105	36.045	58.025	49.85	103.355	59.395	66.405	100.75	277.92	53.955	33.775
K-043	2.385	7.41	9.535	6.86	15.73	13.755	11.26	8.145	8.515	4.885	15.435
K-044	7.92	9.455	10.84	16.68	20.275	10.97	30.24	8.84	23.27	20.83
K-046	6.48	7.23	10.055	15.31	23.675	14.76	18.01	13.33	34.485	7.485
K-047											18.085
K-048	9.695	6.915	9.795	12.81	18.585	7.665	14.055	23.6	63.94	6.655	24.54
K-049	5.635	1.965	3.74	3.865	18.255	6.33	17.7	2.33	3.095	9.265	4.365
K-050	85.245	33.69	33.2	62.45	78.68	47.735	36.925	41.675	102.025	39.385	7.66
K-051	19.835	13.835	8.52	13.045	7.95	7.465	13.23	19.51	24.49	7.56	22.64
K-052											3.91
K-053											10.705
K-054											12.805
K-055	13.185	10.47	11.23	15.625	32.92	16.895	13.905	13.385	9.185	17.065	5.685
K-056	12.39	15.12	14.195	11.19	67.045	19.835	30.09	37.85	51.565	16.675	19.015
K-059	5.355	12.645	5.06	11.11	20.36	7.475	6.245	14.42	28.445	6.62	11.715
K-060	5.665	5.53	7.75	22.675	19.135	15.005	12.2	35.78	21.415	7.56	3.84
K-061	17.96	20.395	31.965	33.84	37.86	21.95	18.34	21.91	22.655	4.915
K-062	4.92	10.67	10.055	15.025	26.765	7.725	17.305	17.42	22.325	10.905
K-063											1.84
K-064	75.615	108.99	105.795	111.49	306.905	115.35	166.635	105.215	278.825	85.34
K-065	8.025	6.41	4.84	10.97	18.75	5.14	17.045	8.115	16.38	7.075
K-067	13.725	16.185	14.61	28.785	39.95	34.405	24.115	16.865	64.645	41.91	27.505
K-068	224.025	93.685	107.965	171.34	134.01	72.81	98.955	184.755	211.09	19
K-069	5.845	8.35	5.57	4.39	18.225	5.89	27.015	2.99	49.255	0.67
K-071	137.79	12.37	46.545	43.82	42.915	51.055	101.585	3.095	34.11	17.395	9.105
K-072	27.14	16.905	27.075	13.385	65.67	23.27	20.015	61.55	206.82	17.275	38.33
K-073	4.065	4.095	7.7	1.275	10.28	7.145	8.53	3.415	18.755	0.32	1.865
K-074	3.59	2.89	7.8	7.23	10.625	2.985	12.805	9.31	10.5	2.925
K-076	10.45	2.565	2.105	6.225	8.255	5.63	8.165	2.275	7.315	5.905
K-077	10.135	7.6	8.12	9.31	18.13	10.84	16.145	7.805	37.62	1.51	14.695
K-078	9.445	7.615	8.16	5.5	17.545	11.375	14.14	14.8	8.56	7.675	23.395
K-080	8.97	6.11	6.65	10.02	17.99	8.465	8.775	21.73	33.405	28.14	36.72
K-081	9.575	8.585	13.315	24.365	22.64	15.2	42.62	35.755	42.38	7.585	7.265
K-082	19.03	6.605	7.215	16.03	20.06	18.775	18.205	25.51	64.51	4.92	5.34
K-083	1.615	14.42	5.36	1.655	8.74	2	2.205	37.44	33.23	0.53
K-084	8.42	17.715	35.63	43.665	52.065	12.535	13.845	45.11	73.515	17.265	22.305
K-085	12.395	6.475	6.86	9.595	8.79	8.24	11.135	10.83	10.355	7.8
K-086	5.45	1.785	3.73	3.445	4.24	3.78	3.155	12.19	13.86	1.865
K-087	18.72	10.665	9.975	13.59	19.495	8.975	13.05	5.53	7.45	3.715	2.61
K-088	3.065	4.97	2.28	0.985	14.19	5.215	0.185	14.415	14.4	2.46	3.985
K-089	49.135	14.495	14.9	19.465	25.4	25.965	19.635	17.465	45.64	14.155
K-090											1.44
K-091	29.53	32.335	51.985	48.35	36.295	28.615	24.04	31.39	44.565	15.955
K-093	10.9	1.885	9.92	1.54	5.245	3.155	4.805	1.685	11.72	2.41	12.54
K-094	33.185	2.465	10.18	28.2	19.01	26.465	17.515	19.9	36.485	9.865
K-096	8.43	4.735	11.99	15.2	12.48	8.76	7.93	14.82	57.435	11.55	6.725
K-097											4.46
K-098	4.835	26.055	5.45	8.935	8.085	8.195	13.025	20.655	14.15	2.03	12.36
K-099	17.475	23.91	11.55	24.85	32.38	22.13	21.05	66.655	32.335	11.445
K-100	2.795	1.625	8.48	5.565	9.13	3.825	2.9	10.245	11.055	1.445
K-101	11.62	4.115	7.905	11.375	6.27	12.405	11.295	2.48	6.88	8.475	9.605
K-102	37.38	20.595	29.44	16.365	34.685	17.465	45.74	20.465	27.67	13.895	14.46
K-103	21.66	12.695	20.155	11.09	45.35	20.64	18.69	17.595	44.48	7.315	24.865
K-104	14.1	5.12	10.425	5.775	17.025	12.63	1.52	6.655	10.74	5.115	13.565
K-105											4.635
K-106	54.78	14.565	25.44	106.86	25.575	26.93	26.955	33.97	88.19	8.975
K-107	22.075	3.21	8.505	7.235	7.515	7.39	4.065	21.55	23.525	2.925	11.4
K-108	0.95	1.615	2.465	2.475	0.98	1.78	2.02	0.53	14.645	0.59	3.645
K-109	13.81	27.975	19.37	7.395	18.3	9.59	12.28	20.19	33.205	0.63
K-110	35.18	11.88	29.315	26.965	6.155	16.335	25.09	23.72	30.475	14.275
K-111	16.285	21.07	42.04	39.255	51.315	33.885	44.09	80.935	88.905	32.04	5.38
K-112	1.66	1.695	1.72	1.03	2.48	1.365	1.84	4.385	5.925	0.34	10.57
K-114	7.6	31.775	10.595	6.93	17.66	9.195	16.115	18.265	81.055	11.265	34.12
K-115	21.13	14.66	18.7	6.88	51.445	21.99	14.735	9.415	5.98	16.965
K-116	30.335	4.175	20.305	37.485	62.57	21.325	25.64	48.555	43.93	11.2
K-117	6.44	12.825	13.33	9.23	22.55	7.43	8.93	8.115	24.525	4.145
K-118	1.915	4.685	9.48	2.37	8.565	4.53	8.54	13.195	16.17	2.19
K-120	191.855	95.835	83.035	91.51	96.705	136.3	174.71	254.395	337.3	28.79
K-122	28.925	66.195	31.5	56.52	118.23	48.45	175.2	159.41	69.105	20.795
K-123	5.89	1.01	7.295	2.13	5.585	4.365	4.44	0.945	5.055	2.435	5.97
K-128											11.285
K-130	52.67	17.845	36.415	28.195	63.42	18.105	21.545	11.295	7.355	10.68	15.62
K-131	10.26	13.145	20.385	10.69	28.25	14.75	22.48	32.815	24.37	23.575
K-132	6.955	11.64	13.55	18.58	37.06	12.985	24.645	49.795	59.785	1.38
K-134	20.635	27.94	33.7	8.67	40.205	17.55	50.68	53.155	59.235	23.6
K-135	38.515	7.88	20.45	20.44	30.46	34.62	12.975	81.425	23.405	6.235
K-136	6.265	10.955	24.63	44.665	18.3	15.255	8.25	30.855	62.065	2.415	15.445
K-137	12.675	14.36	16.61	17.92	23.145	17.455	27.105	61.63	63.855	9.725
K-138	4.18	19.365	9.755	13.21	32.465	13.24	16.055	38.345	20.215	4.31
K-139	1.485	3.38	2.725	7.63	3.205	11.25	18.635	7.9	7.545	3.125

## Sheet: Fig2a
group	var	est	lower	upper	sig	sig2
ps6b	(Intercept)	2.62619	2.13242	3.11995	1.50547e-17	***
ps6b	bottle_excl1	0.382998	-0.366134	1.13213	0.31258
ps6b	vag_b1	0.506805	0.0428538	0.970755	0.0326192	*
ps6b	sex2	-0.0394931	-0.462024	0.383038	0.85314
ps6b	ab_m31	-0.411766	-1.04814	0.224608	0.201984
ps6b	pets1	-0.373709	-0.794429	0.0470111	0.0810241
ps6b	bottle_excl1:vag_b1	-1.3207	-2.43366	-0.207748	0.0205534	*
menc	(Intercept)	2.30017	1.87397	2.72637	2.02424e-15	***
menc	bottle_excl1	-0.0651978	-0.757267	0.626871	0.85104
menc	vag_b1	0.423152	0.0156919	0.830613	0.0420726	*
menc	sex2	0.02812	-0.337911	0.394151	0.878281
menc	ab_m31	-0.0271083	-0.771602	0.717385	0.94213
menc	pets1	-0.180239	-0.537623	0.177144	0.316809
menc	bottle_excl1:vag_b1	0.162808	-0.839209	1.16483	0.746099

## Sheet: Fig2b
dn_nr	average_menc_18m	average_Ps6b_12m	vag_b	group1
K-001	6.535	64.255	1	vb_bf
K-004		15.72	0	cs_bf
K-005	6.09	46.255	1	vb_bf
K-007	35.65	26.635	1	vb_bf
K-008		5.09	0	cs_bottle
K-010		1.935	0	cs_bf
K-011	39.025	6.04	1	vb_bottle
K-012	6.03	14.595	1	vb_bf
K-014	14.155	6.26	0	cs_bf
K-015	4.285	11.89	1	vb_bf
K-016	29.845		1	vb_bf
K-017		0.08	1	vb_bottle
K-018	4.255	8.73	0	cs_bf
K-020		2.815	0	cs_bf
K-021	20.94	29.53	1	vb_bf
K-022		25.795	0	cs_bottle
K-023	5.46	9.375	0	cs_bf
K-024	18.12	35.035	1	vb_bf
K-025	25.975	31.755	1	vb_bf
K-027		7.07	1	vb_bottle
K-028	16.525	0.08	0	cs_bf
K-029	4.695	12.575	1	vb_bf
K-030		20.475	0	cs_bf
K-031	5.64	0.08	0	cs_bf
K-032	7.55	116.965	0	cs_bf
K-034	35.82	29.915	1	vb_bf
K-037		11.96	1	vb_bf
K-038	54.09	28.295	1	vb_bf
K-039		23.075	1	vb_bf
K-040		68.59	0	cs_bf
K-041	20.895	18.985	1	vb_bf
K-042	33.775	49.85	1	vb_bf
K-043	15.435	6.86	1	vb_bf
K-044		16.68	1	vb_bf
K-046		15.31	1	vb_bf
K-047	18.085		1	vb_bf
K-048	24.54	12.81	0	cs_bottle
K-049	4.365	3.865	1	vb_bf
K-050	7.66	62.45	0	cs_bottle
K-051	22.64	13.045	0	cs_bf
K-052	3.91		1	vb_bf
K-053	10.705		1	vb_bf
K-054	12.805		1	vb_bf
K-055	5.685	15.625	1	vb_bf
K-056	19.015	11.19	1	vb_bf
K-059	11.715	11.11	0	cs_bf
K-060	3.84	22.675	0	cs_bf
K-061		33.84	1	vb_bf
K-062		15.025	0	cs_bf
K-063	1.84		1	vb_bottle
K-064		111.49	0	cs_bf
K-065		10.97	0	cs_bf
K-067	27.505	28.785	1	vb_bf
K-068		171.34	1	vb_bf
K-069		4.39	0	cs_bottle
K-071	9.105	43.82	0	cs_bottle
K-072	38.33	13.385	1	vb_bf
K-073	1.865	1.275	0	cs_bottle
K-074		7.23	0	cs_bf
K-076		6.225	1	vb_bf
K-077	14.695	9.31	1	vb_bf
K-078	23.395	5.5	1	vb_bf
K-080	36.72	10.02	1	vb_bottle
K-081	7.265	24.365	0	cs_bf
K-082	5.34	16.03	0	cs_bf
K-083		1.655	0	cs_bf
K-084	22.305	43.665	1	vb_bf
K-085		9.595	0	cs_bf
K-086		3.445	1	vb_bf
K-087	2.61	13.59	1	vb_bf
K-088	3.985	0.985	0	cs_bf
K-089		19.465	1	vb_bf
K-090	1.44		0	cs_bottle
K-091		48.35	1	vb_bf
K-093	12.54	1.54	1	vb_bf
K-094		28.2	0	cs_bottle
K-096	6.725	15.2	1	vb_bottle
K-097	4.46		0	cs_bf
K-098	12.36	8.935	0	cs_bf
K-099		24.85	1	vb_bf
K-100		5.565	1	vb_bf
K-101	9.605	11.375	0	cs_bf
K-102	14.46	16.365	1	vb_bf
K-103	24.865	11.09	0	cs_bf
K-104	13.565	5.775	1	vb_bf
K-105	4.635		1	vb_bf
K-106		106.86	1	vb_bf
K-107	11.4	7.235	0	cs_bf
K-108	3.645	2.475	1	vb_bf
K-109		7.395	1	vb_bf
K-110		26.965	1	vb_bf
K-111	5.38	39.255	1	vb_bf
K-112	10.57	1.03	0	cs_bf
K-114	34.12	6.93	1	vb_bf
K-115		6.88	1	vb_bf
K-116		37.485	0	cs_bottle
K-117		9.23	0	cs_bf
K-118		2.37	1	vb_bf
K-120		91.51	0	cs_bf
K-122		56.52	1	vb_bf
K-123	5.97	2.13	0	cs_bottle
K-128	11.285		1	vb_bf
K-130	15.62	28.195	1	vb_bf
K-131		10.69	0	cs_bf
K-132		18.58	0	cs_bf
K-134		8.67	0	cs_bf
K-135		20.44	1	vb_bf
K-136	15.445	44.665	1	vb_bf
K-137		17.92	1	vb_bf
K-138		13.21	1	vb_bottle
K-139		7.63	1	vb_bottle

## Sheet: Fig3a
sample_id	Bifidobacterium_1	Escherichia_coli_2	Staphylococcus_3	Klebsiella_4	Enterococcus_faecium_5	Streptococcus_salivarius_subsp_thermophilus_6	Veillonella_8	CST_w1
325-099	0.040911	0.0190918	2.26101	0.00545479	0.0027274	85.3621	0.0572753	1
325-100	0.040577	0.0081154	4.78606	36.8662	0.947473	0.868348	1.10572	1
325-101	0.0316518	0.00791296	0.0217606	0	58.9733	13.183	14.9773	1
325-102	0.0339156	99.9001	0.00753679	0.00753679	0.0018842	0.0018842	0	3
325-103	0.0398137	95.4035	3.34037	0	0.0119441	0.167217	0	3
325-104	53.7369	4.35779	19.3691	0	0.00212265	6.43586	4.7144	2
325-105	0.0130019	0.00709195	99.2353	0	0	0.151295	0.00236398	1
325-106	59.5254	22.631	0.111767	0.00186279	0.58119	6.48809	0	2
325-107	0.368249	0.0140434	12.018	0.965875	0	2.27347	0.260583	1
325-108	32.0189	20.3948	16.3318	0.00110769	0.00553845	6.92417	4.41414	2
325-147	0.0126202	34.8318	0.0227164	0	30.339	18.9025	0.418991	1
325-148	81.9821	0	8.93414	0.559176	0.10651	7.36185	0.00126797	2
325-149	48.0879	0.00418174	29.6548	20.6264	0.016727	0.508081	0.257177	2
325-150	0.0149345	0	1.38725	0	78.3648	2.10577	11.6456	1
325-151	41.2171	0.0110848	40.0384	0	0.17551	15.8513	1.16021	1
325-152	0.0125461	0	2.11026	2.29343	0.00250922	61.4809	32.3664	1
325-153	44.0083	31.4993	9.0582	0	0.011682	3.95318	0.00233639	2
325-154	19.2165	0	0.597492	0	0.00210385	0.0126231	0	2
325-155	0.0230023	0.00460045	0.936958	14.516	0.791278	20.3861	32.0391	1
325-156	0.0136888	0.00855549	3.24766	0	2.19021	80.7245	0	1
311-099	0.00435322	0.0217661	48.4078	0.00870644	36.332	0.154539	0.918529	1
311-100	0.0124732	0.0324303	13.0345	18.1036	41.4234	9.40478	1.93334	1
311-101	0.0850876	0.435648	0.442455	84.2043	0.103807	0.124228	0.0561578	1
311-102	44.762	22.0314	0.923086	0.0153337	0.0981354	1.24509	0.0306673	2
311-103	0.241176	49.565	0.712257	2.49966	2.85354	13.6005	2.45007	1
311-104	88.7973	0.178394	6.02249	0.00677446	0.0135489	3.17948	0.0406467	2
311-105	0.011818	0.00787867	43.1909	0.00787867	1.9677	14.2801	0.421509	1
311-106	33.9093	0.00730567	6.70295	16.6204	0.00365283	1.42826	14.0378	1
311-107	17.573	48.1262	2.45657	0.0147838	0.0394234	0.226685	0.0418874	3
311-108	47.2509	39.2654	3.29486	0.0172506	0	1.40671	0.0376376	2
311-147	0.101743	6.84615	5.59588	24.7765	0.0019566	1.29136	0.254358	3
311-148	0.0160292	0.00320585	30.1831	0.00641169	0.00641169	10.1209	52.4669	1
311-149	46.7226	37.8005	0.109006	0.0082269	0.586166	0.3517	0	2
311-150	88.587	0.0244166	9.35156	0	0	1.26269	0.0418571	2
311-151	37.3955	28.5011	2.49892	0.00238903	0.291462	3.32314	0.0215013	2
311-152	0.0191889	0.0159908	1.51273	52.13	0	0.671613	32.7299	1
311-153	68.2562	25.2135	4.37417	0.0112736	0.00281841	0.0704602	0.00281841	2
311-154	61.4288	3.91106	1.31692	0.00330885	0	0.63199	7.93462	2
311-155	0.0140472	0.110621	3.47843	46.9316	6.18251	13.106	0.625099	1
311-156	0.0104041	89.3296	0.389113	0.821924	0.00208082	0.0561821	0	3
312-003	13.6152	52.6141	0	0.0023434	0.456963	32.8568	0.318703	3
312-004	37.1948	27.8047	0.175131	0	1.36499	21.5566	6.91254	2
312-005	0.0147125	0.00470799	1.5813	0.000588498	0.859208	22.6548	5.32179	1
312-006	43.6381	15.8994	0.0959079	0.00532822	0.0390736	38.2904	0.166951	2
312-007	31.1263	50.2299	8.78103	0.0046854	0.0134705	5.6834	0.278782	2
312-008	0	0.0020659	3.07613	0.0020659	24.8404	20.6156	12.5896	1
312-009	39.5719	0.00293198	0.169077	0.000977326	0.00293198	0.00195465	0	2
312-010	0.0663299	0.0102046	3.95428	0.0102046	23.241	7.60753	0.0153069	1
312-011	0.00950006	0.0285002	0.144876	0.00950006	0.0190001	3.06614	0.444128	1
312-012	0.0582032	34.4015	11.6201	0.00342372	27.6671	17.6972	5.36497	1
314-387	65.5614	0.00185653	0.100252	0.0371306	0	15.7749	10.1088	2
314-388	0.730412	0.00429023	7.28375	48.781	7.86614	32.5779	0.00107256	1
314-389	89.97	1.43794	4.10155	0.00258854	0	2.7788	0.0071185	2
314-390	72.4286	1.28113	15.8614	0.273916	0.00213997	3.93469	3.80272	2
314-391	34.5419	0.0465393	11.0071	1.26738	0.00216462	8.39548	0.42643	1
314-392	0.00697986	0.0020529	3.51744	89.3771	2.85476	1.22681	1.20957	1
314-393	56.1675	1.09399	0.609795	1.52009	0	37.3531	0	2
314-394	34.7633	13.055	0.401207	5.29693	0	4.5915	0.349813	2
314-395	60.5395	14.7224	1.86892	0.0110967	0.016353	9.02513	0	2
314-396	0.0393691	73.0568	6.86253	0.0418297	0	18.9365	0.13041	3
314-435	0.00344975	0.00206985	19.1703	68.6935	0.603016	5.32642	2.00155	1
314-436	74.5304	0.0135947	15.4481	0.0090631	0.0090631	5.63045	0.0271893	2
314-437	0.027183	0	0.570843	0.000906101	0.0670515	62.7692	31.8639	1
314-438	72.8388	0.00132954	1.02906	1.28832	0.23001	4.95386	1.8587	2
314-439	0.0384742	0.0238174	9.08358	0.00549632	6.46184	1.50782	0.720018	1
314-441	66.7831	3.52978	10.2909	0.00392634	0.00392634	0.239507	0	2
314-442	0.19717	16.0227	0.0830191	0.0172957	0	67.1763	0.131447	3
314-443	0.0363284	0.00201824	0.2987	12.7775	41.9512	19.688	1.07774	1
314-444	75.7827	0.00656383	12.6452	0.0164096	0	1.52281	0.00984575	2
314-452	83.2379	14.3747	0.905666	0.032604	0.021736	0.282568	0.0144907	2
316-099	0.0100483	0.0261257	0.121585	1.79463	93.1269	0.216039	1.77152	1
316-100	27.2037	23.0347	0.0230252	3.27094	22.6745	3.41857	0.00135443	1
316-101	46.0825	28.9029	0.69877	0.0175684	0.00340034	0.0606394	0.000566723	2
316-102	9.86251	52.2203	4.32513	6.3588	0.0073918	0.59504	0.325239	3
316-103	0.133346	57.019	0.0133346	0.0127549	0.0017393	32.0078	0.00405837	3
316-104	0.00932035	0.0213037	6.88774	64.5194	15.4658	11.2097	0.00266296	1
316-105	0.0145933	68.4559	1.61853	0.01592	0.00530666	0.15522	0	3
316-106	0.021173	94.4908	0.00846919	0.0127038	0.0105865	0.0021173	0.0021173	3
316-107	0.0417204	0.0379276	29.4508	0.0530987	6.19738	24.4444	0.0455132	1
316-108	0.0214967	0.0265547	3.66961	0.00632255	0.00758706	2.6011	21.3854	1
316-147	0.0953239	0.0138653	49.3622	22.6819	1.00235	5.34796	0.000577721	1
316-148	0.0206301	0.00601711	50.3761	0.00601711	0.00515752	0.0962737	0.00687669	1
316-149	0.0114305	0.0247662	0.877293	85.8042	11.2295	0.106685	0.010478	1
316-150	0.00567904	65.4919	0.757584	10.454	16.4363	4.27064	0.0193087	1
316-151	0.0319622	0.0111868	3.3752	0.00799054	0	29.2901	28.6253	1
316-152	65.1578	10.4889	14.8568	0.0183016	0.00610054	4.66691	0.0508378	2
316-153	28.2772	21.3955	13.8913	0.00304433	0.825012	3.49184	0.00304433	2
316-154	68.3625	13.9162	1.38218	0.00277546	0	14.3686	0.00277546	2
316-155	0.0257991	0.0154795	0.513403	15.0564	0.00515983	62.4571	21.3746	1
316-156	0.00461986	0.0123196	17.8681	0.00615982	7.87225	32.3606	13.2975	1
321-387	0.0228087	55.4725	0.112414	0	0.0325839	0.058651	0	3
321-388	41.3342	16.1081	2.75193	0.0013142	1.05004	1.24586	0	2
321-389	0.0268745	0.00424334	55.9089	0.00282889	0.807649	5.81055	0.0806235	1
321-390	61.0117	0.00787228	8.82483	0.473911	5.33268	11.7014	0.719526	1
321-391	24.8506	18.2523	1.3763	0.185386	51.1309	0.415264	0.287719	1
321-392	0.029933	0	0.0239464	0	95.2945	3.46025	0	1
321-393	0.00756121	0.00604897	19.08	0.00453672	28.8626	0.199616	0	1
321-394	80.6551	7.5987	2.26074	0.00175591	0.0175591	0.321332	0.0131693	2
321-395	0.713273	0.0131546	0.00438488	31.2276	11.2399	24.8038	19.9819	1
321-396	32.4238	0.00960799	11.488	0	0.153728	29.3284	0	2
321-435	0.0527468	29.3971	1.31999	3.51294	0.28747	4.23161	0.00263734	3
321-437	5.85895	0.0110027	2.86621	0.00366757	0	10.8028	0.0110027	1
321-438	60.6359	34.6177	0.00790628	0.00395314	0	1.28872	0.00263543	2
321-439	56.2483	0.0026021	6.78888	0.0026021	0.0559451	2.1103	0.00650525	2
321-440	0.0233769	0.00425035	1.34948	24.7221	0.00212517	59.2116	8.81097	1
321-441	0.00876885	0.0284988	14.12	58.8697	0.00657664	4.63215	9.51201	1
321-442	0.0431028	0.00445891	30.5049	0	0	0.288343	42.2021	1
321-443	54.5307	25.5052	0.897151	0.005997	0.0035982	2.12894	0	2
321-444	0.0151043	72.5349	0.0617903	0.00549247	1.81389	24.988	0.00274623	3
322-387	72.9504	7.97259	4.67956	0	0	13.422	0.467553	2
322-388	81.6673	0	6.07045	0	0	8.5636	0	2
322-389	0.00521349	0.00521349	15.6718	66.4147	0.010427	15.5675	2.02805	1
322-390	30.6988	44.0185	2.33385	0	0	0.717581	0	3
322-391	31.7325	44.0858	3.95107	0	0.107456	2.43015	0	2
322-392	70.9384	2.3819	13.6929	0	0	7.75215	0.331152	2
322-393	73.2062	16.5615	0.716035	0.289382	0	2.34474	0.0111301	2
322-394	70.8574	14.2517	1.66976	0	0.00326126	5.1267	0.51854	2
322-395	47.2315	42.601	0.175884	0	0	0.453239	0	2
322-396	91.9287	0.00667601	7.08993	0.00333801	0.00333801	0.914614	0	2

## Sheet: Fig3b
samples	average_menc_18m	average_Ps6b_12m	CST_w1	grp
325-099		37.485	1	cs_bottle
325-100	34.12	6.93	1	vag_bf
325-101		28.2	1	cs_bottle
325-102		6.88	3	vag_bf
325-103	12.36	8.935	3	cs_bf
325-104		5.565	2	vag_bf
325-105		9.23	1	cs_bf
325-106	36.72	10.02	2	vag_bottle
325-108	11.285		2	vag_bf
325-147	5.97	2.13	1	cs_bottle
325-149	4.635		2	vag_bf
325-150		10.69	1	cs_bf
325-152	4.46		1	cs_bf
325-154		24.85	2	vag_bf
325-155		18.58	1	cs_bf
325-156		8.67	1	cs_bf
311-099	20.94	29.53	1	vag_bf
311-100		25.795	1	cs_bottle
311-101	5.46	9.375	1	cs_bf
311-102	25.975	31.755	2	vag_bf
311-103	16.525	0.08	1	cs_bf
311-104	4.695	12.575	2	vag_bf
311-105		20.475	1	cs_bf
311-106	5.64	0.08	1	cs_bf
311-107	7.55	116.965	3	cs_bf
311-108	35.82	29.915	2	vag_bf
311-147		23.075	3	vag_bf
311-148		68.59	1	cs_bf
311-149	20.895	18.985	2	vag_bf
311-150	15.435	6.86	2	vag_bf
311-151		16.68	2	vag_bf
311-152		15.31	1	vag_bf
311-153	18.085		2	vag_bf
311-154	4.365	3.865	2	vag_bf
311-155	7.66	62.45	1	cs_bottle
311-156	22.64	13.045	3	cs_bf
312-003		15.72	3	cs_bf
312-004	35.65	26.635	2	vag_bf
312-005		5.09	1	cs_bottle
312-006	39.025	6.04	2	vag_bottle
312-007	6.03	14.595	2	vag_bf
312-008	14.155	6.26	1	cs_bf
312-009	4.285	11.89	2	vag_bf
312-010	29.845		1	vag_bf
312-011		0.08	1	vag_bottle
312-012		2.815	1	cs_bf
314-387	3.91		2	vag_bf
314-388	11.715	11.11	1	cs_bf
314-389	12.805		2	vag_bf
314-390	10.705		2	vag_bf
314-392		15.025	1	cs_bf
314-394	18.12	35.035	2	vag_bf
314-395	6.09	46.255	2	vag_bf
314-396		33.84	3	vag_bf
314-435		10.97	1	cs_bf
314-436		11.96	2	vag_bf
314-437		111.49	1	cs_bf
314-438	19.015	11.19	2	vag_bf
314-439		1.935	1	cs_bf
314-441	5.685	15.625	2	vag_bf
314-442	54.09	28.295	3	vag_bf
314-443		4.39	1	cs_bottle
314-452	33.775	49.85	2	vag_bf
316-099		7.07	1	vag_bottle
316-100	1.84		1	vag_bottle
316-101	6.535	64.255	2	vag_bf
316-102		171.34	3	vag_bf
316-103	1.865	1.275	3	cs_bottle
316-104	3.84	22.675	1	cs_bf
316-105	38.33	13.385	3	vag_bf
316-106	27.505	28.785	3	vag_bf
316-108		6.225	1	vag_bf
316-147	7.265	24.365	1	cs_bf
316-148	4.255	8.73	1	cs_bf
316-149		9.595	1	cs_bf
316-150	5.34	16.03	1	cs_bf
316-151	3.985	0.985	1	cs_bf
316-152		19.465	2	vag_bf
316-153	2.61	13.59	2	vag_bf
316-154	22.305	43.665	2	vag_bf
316-155	24.54	12.81	1	cs_bottle
316-156		7.23	1	cs_bf
321-387		3.445	3	vag_bf
321-388	12.54	1.54	2	vag_bf
321-389		48.35	1	vag_bf
321-390	24.865	11.09	1	cs_bf
321-391	14.695	9.31	1	vag_bf
321-392		1.655	1	cs_bf
321-393	13.565	5.775	1	vag_bf
321-394	14.46	16.365	2	vag_bf
321-395	1.44		1	cs_bottle
321-396		106.86	2	vag_bf
321-435	23.395	5.5	3	vag_bf
321-437	3.645	2.475	1	vag_bf
321-438		26.965	2	vag_bf
321-439		7.395	2	vag_bf
321-440	6.725	15.2	1	vag_bottle
321-441	9.605	11.375	1	cs_bf
321-442	10.57	1.03	1	cs_bf
321-443	5.38	39.255	2	vag_bf
321-444	11.4	7.235	3	cs_bf
322-387		2.37	2	vag_bf
322-388	15.62	28.195	2	vag_bf
322-389		91.51	1	cs_bf
322-391		20.44	2	vag_bf
322-392	15.445	44.665	2	vag_bf
322-393		17.92	2	vag_bf
322-394		13.21	2	vag_bottle
322-395		7.63	2	vag_bottle
322-396		56.52	2	vag_bf

## Sheet: Fig4a
Sequence.name	Timepoint	CST	NMDS1	NMDS2
323-007	m4	2	-0.160153	-0.516348
323-008	m4	2	-0.343222	-0.278883
323-009	m4	2	0.0990646	-0.200579
323-010	m4	2	-0.22741	-0.216643
323-012	m4	2	-0.403578	-0.14966
323-015	m6	2	-0.273072	-0.250585
323-016	m6	2	-0.0470268	-0.520993
323-017	m6	1	0.234268	-0.107524
323-018	m6	3	-0.375452	-0.112125
323-019	m6	2	0.203551	-0.223013
323-020	m6	2	-0.359334	-0.0346808
323-021	m6	2	0.18216	-0.397303
323-022	m6	2	-0.0407135	-0.225711
323-024	m6	2	-0.188527	-0.288742
323-027	m9	2	0.122513	-0.172771
323-030	m9	3	-0.16094	-0.0525238
323-031	m9	2	0.397696	-0.313556
323-032	m9	2	-0.125855	-0.108457
323-033	m9	2	0.468838	-0.0819931
323-043	m12	2	0.863217	-0.158139
323-044	m12	2	0.0837873	-0.0793564
323-045	m12	2	0.4469	-0.151617
323-046	m12	2	0.796695	-0.23505
323-047	m12	2	0.631365	-0.255462
324-004	m4	2	-0.249525	-0.26778
324-005	m4	1	0.0133943	-0.845655
324-006	m4	1	-0.184753	-0.274785
324-007	m4	1	-0.0778772	-0.374753
324-008	m4	1	-0.442866	-0.338898
324-009	m4	1	0.200197	0.166355
324-010	m4	2	-0.190678	-0.184203
324-011	m4	1	0.131188	-0.212939
324-012	m4	2	-0.0245265	-0.298242
324-015	m6	3	0.157106	-0.461215
324-016	m6	2	-0.171639	-0.34847
324-017	m6	1	0.451885	-0.486426
324-018	m6	1	-0.15101	-0.115165
324-019	m6	1	0.385553	-0.235774
324-020	m6	1	-0.341243	-0.335462
324-021	m6	1	0.11174	0.40546
324-022	m6	2	-0.223308	-0.372881
324-023	m6	1	0.374476	-0.253791
324-024	m6	2	0.22552	-0.182399
324-027	m9	3	0.393188	-0.450133
324-028	m9	2	0.364705	-0.410522
324-029	m9	1	0.794143	-0.331245
324-030	m9	1	0.709212	-0.0517293
324-031	m9	1	0.291596	0.125015
324-032	m9	1	0.385946	-0.252432
324-033	m9	1	0.477457	-0.383805
324-034	m9	2	-0.109764	-0.18058
324-035	m9	1	0.644523	0.0647835
324-036	m9	2	0.40727	-0.556412
324-039	m12	3	0.44456	-0.460978
324-041	m12	1	0.903623	-0.284535
324-042	m12	1	0.766565	-0.00428488
324-043	m12	1	0.789532	0.0122506
324-044	m12	1	0.472052	-0.330385
324-045	m12	1	0.650592	-0.322434
324-046	m12	2	0.507113	-0.318213
324-047	m12	1	0.685359	-0.0459203
324-048	m12	2	0.715805	-0.263656
324-051	m4	3	-0.368404	-0.196416
324-053	m4	1	-0.220149	-0.545536
324-054	m4	2	0.0714487	-0.532524
324-055	m4	2	-0.220913	-0.243556
324-056	m4	1	-0.198378	-0.422438
324-057	m4	1	-0.527273	-0.170749
324-058	m4	1	-0.152837	-0.550988
324-059	m4	2	-0.145883	-0.474493
324-060	m4	3	-0.220071	-0.235951
324-063	m6	3	-0.0798591	-0.216803
324-065	m6	1	-0.295424	-0.182128
324-066	m6	2	0.0231123	-0.347363
324-067	m6	2	-0.207111	-0.173185
324-069	m6	1	-0.427424	-0.321897
324-070	m6	1	0.100511	-0.447153
324-071	m6	2	0.148327	-0.336745
324-072	m6	3	-0.206611	-0.0248458
324-075	m9	3	0.420352	-0.228435
324-077	m9	1	0.139292	-0.344254
324-078	m9	2	-0.123004	0.125404
324-079	m9	2	0.0253421	-0.272638
324-080	m9	1	-0.119131	-0.571435
324-082	m9	1	0.569031	-0.631594
324-083	m9	2	0.163494	-0.265037
324-084	m9	3	0.521761	-0.349634
324-087	m12	3	0.4264	-0.238492
324-089	m12	1	0.595142	-0.388421
324-090	m12	2	0.660868	-0.105483
324-091	m12	2	0.48307	-0.0744935
324-092	m12	1	0.254669	-0.417043
324-093	m12	1	-0.282015	0.460014
324-094	m12	1	0.296127	0.0200298
324-095	m12	2	0.161833	-0.285515
324-096	m12	3	0.669127	-0.315381
325-099	w1	1	-0.990465	0.210507
325-100	w1	1	-0.634969	0.509689
325-101	w1	1	-0.893733	0.0688775
325-102	w1	3	-0.109495	0.932896
325-103	w1	3	-0.374025	0.672783
325-104	w1	2	-0.276337	-0.0143849
325-105	w1	1	-0.79259	0.770661
325-106	w1	2	-0.242362	-0.177621
325-107	w1	1	-0.0685534	0.617299
325-108	w1	2	-0.281802	0.0413201
325-111	w2	1	-0.661738	0.302402
325-112	w2	1	-0.569648	-0.0698444
325-113	w2	1	-0.817136	0.00464772
325-114	w2	3	-0.181387	-0.167635
325-115	w2	3	-0.420432	0.66108
325-116	m1	2	-0.234682	-0.284941
325-117	w2	1	-0.781914	0.150387
325-118	w2	2	-0.12514	-0.245559
325-119	w2	1	-0.27463	0.398431
325-120	w2	2	-0.231538	-0.00362093
325-123	m1	1	-0.827169	0.133582
325-124	m1	1	-0.475962	-0.210356
325-125	m1	1	-0.733589	0.198963
325-126	m1	3	-0.165945	-0.277108
325-127	m1	3	-0.558725	-0.362279
325-128	m1	2	-0.296392	-0.0640083
325-129	m1	1	-0.791836	0.0373879
325-130	m1	2	0.018607	-0.242069
325-131	m1	1	-0.100345	0.451766
325-135	m2	1	-0.25951	0.447084
325-136	m2	1	-0.324503	-0.0812404
325-137	m2	1	-0.231899	-0.0826993
325-138	m2	3	-0.104113	-0.371343
325-139	m2	3	-0.360875	-0.155501
325-140	m2	2	0.0345433	-0.175954
325-141	m2	1	-0.390424	-0.177388
325-142	m2	2	0.172419	-0.29514
325-143	m2	1	-0.0146755	0.3742
325-144	m2	2	-0.231289	-0.5549
325-147	w1	1	-0.595391	0.376249
325-148	w1	2	-0.532058	-0.130107
325-149	w1	2	-0.478619	-0.233396
325-150	w1	1	-0.856571	0.453658
325-151	w1	1	-0.604241	-0.0610592
325-152	w1	1	-0.947288	0.181429
325-153	w1	2	-0.469428	0.0194058
325-154	w1	2	0.139051	0.344953
325-155	w1	1	-0.805864	0.194953
325-156	w1	1	-0.950419	0.264367
325-159	w2	1	-0.433028	0.206593
325-160	w2	2	-0.380484	-0.143184
325-161	w2	2	-0.487307	-0.00671085
325-162	w2	1	-0.916889	0.358518
325-163	w2	1	-0.554611	-0.011847
325-164	w2	1	-0.906172	0.239962
325-165	w2	2	-0.470467	-0.171878
325-166	w2	2	-0.356545	-0.664174
325-167	w2	1	-0.574436	0.317565
325-168	w2	1	-0.659696	0.298843
325-171	m1	1	-0.523947	0.21014
325-172	m1	2	-0.280002	-0.556233
325-173	m1	2	-0.410594	-0.152468
325-174	m1	1	-0.594282	0.0586072
325-175	m1	1	-0.612072	-0.131544
325-176	m1	1	-0.801189	0.297156
325-177	m1	2	-0.401967	-0.553657
325-178	m1	2	0.148441	-0.737414
325-179	m1	1	-0.353717	-0.00425482
325-180	m1	1	-0.500753	0.0328513
325-183	m2	1	-0.0631518	0.106953
325-184	m2	2	-0.160501	-0.449859
325-185	m2	2	-0.257851	-0.23081
325-186	m2	1	-0.259955	0.292683
325-187	m2	1	-0.643266	-0.264761
325-188	m2	1	-0.07432	0.544355
325-189	m2	2	-0.0697872	-0.235464
325-190	m2	2	0.194763	-0.50123
325-191	m2	1	-0.143364	-0.0953429
325-192	m2	1	-0.542105	0.096888
327-017	d1	1	-0.208851	1.22782
327-019	d1	2	-0.445285	0.823313
327-020	d1	2	-0.60916	1.27666
327-027	d1	1	-0.28321	1.20579
327-028	d0	2	-0.438786	0.982734
327-031	d0	1	-0.529995	1.29194
327-032	d0	1	-0.407568	1.30839
327-057	d0	2	0.0603893	-0.350375
327-066	d1	2	-0.484291	0.914886
327-069	d1	3	-0.517486	0.991901
327-075	d1	2	-0.404951	0.859018
327-079	d0	2	-0.599291	0.842107
327-090	d0	3	-0.465962	1.02297
327-091	d0	3	-0.165962	1.44623
327-093	d0	1	-0.498618	1.09799
327-124	d0	3	-0.271596	1.01743
327-150	d0	2	-0.665204	1.03913
327-153	d0	1	-0.798431	1.00002
327-162	d1	3	-0.812857	0.785741
327-174	d0	1	-0.514914	1.20651
327-176	d0	2	-0.730518	0.971409
327-177	d0	2	-0.560615	0.876147
327-187	d0	2	-0.413286	0.852081
327-189	d1	2	-0.141178	0.16246
327-195	m4	1	-0.191364	-0.197677
327-196	m4	1	-0.170935	-0.155036
327-197	m4	1	-0.240161	-0.116847
327-198	m4	3	-0.0899443	-0.339162
327-199	m4	3	-0.271166	-0.257279
327-200	m4	2	0.120067	-0.273654
327-201	m4	1	-0.288722	-0.16814
327-202	m4	2	0.0782002	-0.207628
327-203	m4	1	-0.156594	-0.125621
327-204	m4	2	-0.0135739	-0.492806
327-207	m6	1	-0.260948	0.434118
327-208	m6	1	-0.158023	-0.155599
327-209	m6	1	0.212559	-0.179966
327-210	m6	3	-0.0349472	-0.315103
327-211	m6	3	-0.302549	-0.176071
327-212	m6	2	-0.156568	-0.141868
327-213	m6	1	-0.326337	-0.154222
327-214	m6	2	0.594141	-0.193665
327-215	m6	1	-0.0707993	-0.369398
327-216	m6	2	-0.0471915	-0.182637
327-219	m9	1	0.517665	-0.204872
327-220	m9	1	0.0673014	-0.280529
327-221	m9	1	0.584862	-0.230232
327-222	m9	3	0.154904	-0.31959
327-223	m9	3	0.503071	-0.21249
327-224	m9	2	0.633457	-0.341698
327-225	m9	1	-0.747397	0.288138
327-226	m9	2	0.779396	-0.119676
327-227	m9	1	-0.0833215	-0.318159
327-228	m9	2	-0.356627	-0.0838394
327-231	m12	1	0.738402	0.00603709
327-232	m12	1	0.683161	-0.33997
327-233	m12	1	0.804195	-0.0410404
327-234	m12	3	0.504948	-0.230708
327-235	m12	3	0.603287	-0.187838
327-236	m12	2	0.841351	-0.111785
327-237	m12	1	0.514849	-0.298158
327-238	m12	2	0.909374	0.0237717
327-239	m12	1	0.534665	-0.438497
327-240	m12	2	0.588048	-0.254528
327-243	m4	1	0.355431	-0.339063
327-244	m4	2	-0.133482	-0.278792
327-245	m4	2	-0.0979207	-0.358076
327-247	m4	1	-0.333984	-0.106315
327-248	m4	1	-0.220083	-0.338679
327-249	m4	2	0.117559	-0.46659
327-250	m4	2	0.0640316	-0.3239
327-251	m4	1	0.0530334	-0.260252
327-252	m4	1	-0.344378	-0.0990076
327-255	m6	1	0.397364	-0.421587
327-256	m9	2	0.173968	-0.572366
327-257	m6	2	-0.397144	-0.161368
327-258	m6	1	0.559714	-0.27801
327-260	m6	1	0.0313908	-0.333327
327-261	m6	2	0.345537	-0.0179295
327-262	m6	2	0.111115	-0.189278
327-263	m6	1	0.131199	-0.262661
327-264	m6	1	-0.412242	-0.0929836
327-267	m9	1	0.399985	-0.159741
327-268	m12	2	0.533	-0.177588
327-269	m9	2	0.058423	-0.402368
327-272	m9	1	0.625454	-0.170453
327-273	m9	2	0.868855	0.0142157
327-274	m9	2	0.692747	-0.239297
327-275	m9	1	0.733162	-0.21952
327-276	m9	1	-0.309185	-0.117734
327-281	m12	2	0.283357	-0.114266
327-282	m12	1	-0.395332	-0.44457
327-284	m12	1	0.770729	-0.0859891
327-285	m12	2	1.10513	0.359241
327-286	m12	2	0.909732	-0.0987203
327-287	m12	1	0.792997	-0.126185
327-288	m12	1	0.415551	-0.305297
329-481	m1	1	-0.342123	-0.0297739
329-482	m9	1	0.708128	-0.296678
329-483	m12	2	0.777104	0.0252259
329-484	m1	3	-0.310544	0.679426
329-485	m2	1	-0.2617	0.130597
329-486	m1	1	-0.456721	0.0484789
329-487	m4	2	-0.133937	-0.188097
329-488	m4	2	-0.193694	-0.533565
329-489	m4	1	-0.0149904	0.177839
329-490	m4	3	-0.362991	-0.100805
329-491	m4	2	-0.19654	-0.137975
329-492	m6	2	0.0266599	-0.199303
329-493	m9	2	0.00683585	0.367963
329-494	m9	1	0.518203	0.0278432
329-495	m9	2	-0.0524371	-0.0610647
329-496	m9	2	-0.0263855	-0.0111446
329-497	m9	2	0.585807	-0.0263442
329-498	m12	2	0.509452	-0.180378
329-499	m12	2	0.0476581	-0.221219
329-500	m12	1	0.808663	0.0240232
329-501	m12	3	-0.000628997	-0.105908
340-003	m6	1	-0.0829652	-0.019269
340-006	m6	1	-0.0802969	-0.110159
367-298	d1	1	0.989126	0.590369
367-299	d1	2	1.10746	0.54647
367-294	d1	2	0.0508002	0.148904
367-300	d1	1	0.825015	0.622761
367-303	d1	1	-0.440692	0.399654
367-304	d1	1	0.284113	0.837923
367-307	d1	2	-0.625739	-0.0157423
367-322	d1	3	0.835496	0.546883
367-316	d1	1	0.390069	0.675568
367-317	d1	2	0.242429	0.369183
367-327	d1	2	0.415284	0.739098
367-328	d1	1	0.00327681	0.955437
367-329	d1	2	0.564968	0.55935
367-330	d1	2	0.355536	0.863741
367-331	d1	2	-0.211764	-0.0282256
367-332	d1	1	0.104207	0.932346
367-339	d1	1	0.608934	0.889427
367-341	d1	3	-0.195369	1.02923
367-342	d1	2	0.10442	-0.64016
367-343	d1	2	0.0688455	-0.511639
367-344	d1	1	-0.136891	1.04917
367-351	d1	2	0.28515	0.453772
367-353	d1	3	-0.297123	0.860322
367-354	d1	2	-0.127879	0.219509
367-355	d1	3	0.349249	1.11877
367-363	d1	1	0.773703	0.867253
367-364	d1	1	0.271518	0.83897
367-366	d1	3	-0.34571	0.76737
367-376	d1	2	0.512917	0.89509
367-377	d1	3	0.0491413	0.381564
367-378	d1	1	0.31108	0.912407
367-387	d1	1	0.749738	0.729645
367-389	d1	3	-0.413358	0.697205
367-390	d1	2	-0.418051	-0.122342
367-392	d1	2	0.0669578	0.939531
367-393	d1	2	0.0315646	0.302375
367-402	d1	1	0.434363	0.590916
367-403	d1	2	0.150617	0.541436
367-405	d1	2	0.0258349	0.208987
367-411	d1	2	0.892059	0.606673
367-413	d1	1	0.248653	1.10404
367-415	d1	1	0.469402	0.984453
367-423	d1	2	0.104415	1.01645
367-424	d1	1	0.829218	0.700721
367-432	d1	2	1.11147	0.540724
367-427	d1	2	0.664543	0.715664
367-428	d1	2	-0.0537288	0.310198
367-429	d1	2	0.0443476	0.5407
367-435	d1	2	-0.12094	1.16496
367-436	d1	1	0.688876	0.580459
367-437	d1	2	-0.325592	0.469162
367-438	d1	3	0.52806	0.574815
367-439	d1	2	-0.0973585	1.09089
367-440	d1	2	0.723668	0.751033
367-447	d1	1	0.740203	0.75877
367-448	d1	2	-0.0337872	0.433535
367-449	d1	1	-0.563146	0.978536
367-450	d1	2	0.694748	0.636656
367-451	d1	1	-0.410567	1.46632
367-452	d1	1	-0.193539	1.12351
367-467	d1	1	1.10148	0.545216
367-461	d1	1	0.498564	0.96034
367-464	d1	3	0.476441	0.956723
367-471	d1	3	0.342841	0.883376
367-472	d1	2	0.560324	0.775485
367-473	d1	1	0.0792072	1.01212
367-475	d1	1	0.527679	0.723723
367-476	d1	2	-0.0273873	0.650503
367-215	d0	2	0.386551	1.29918
367-217	d0	2	0.791031	0.984407
367-220	d0	2	0.688142	1.18083
367-243	d0	3	0.0156045	1.62434
367-250	d0	2	-0.170775	1.37734
367-074	d0	2	-0.0567374	1.16344
367-103	d1	1	-0.359415	1.31502
367-105	d0	2	-0.450974	1.10879
368-482	d1	1	1.10557	0.543133
368-483	d1	1	1.00642	0.533878
368-484	d1	1	0.915233	0.558471
368-486	d1	1	1.08208	0.53801
368-488	d1	2	0.965672	0.56745
368-490	d1	1	0.706959	0.576086
368-492	d1	1	0.938232	0.744449
368-495	d1	1	0.85396	0.652322
368-497	d1	2	0.80555	0.711098
368-500	d1	2	1.07145	0.553171
368-501	d1	1	1.01181	0.548501
368-505	d1	1	0.934026	0.605273
368-508	d1	1	0.998831	0.536649
368-509	d1	1	1.01847	0.550751
368-510	d1	1	1.03018	0.558433
368-511	d1	2	1.02877	0.550322
368-521	d1	1	0.560027	0.791601
368-523	d1	1	0.881607	0.677708
311-099	w1	1	-0.793296	0.647211
311-100	w1	1	-0.801708	0.352267
311-101	w1	1	-0.64614	0.533444
311-102	w1	2	0.0157525	-0.522948
311-103	w1	1	-0.365046	0.2282
311-104	w1	2	-0.457045	-0.11663
311-105	w1	1	-0.719788	0.355927
311-106	w1	1	-0.637675	0.0372516
311-107	w1	3	-0.309975	0.247301
311-108	w1	2	-0.259681	0.002302
311-111	w2	1	-0.505154	0.519388
311-112	w2	1	-0.832936	0.484695
311-113	w2	1	-0.501304	0.149751
311-114	w2	2	0.0780295	-0.637852
311-115	w2	1	-0.320119	0.0464436
311-116	w2	2	-0.529874	-0.178404
311-117	w2	1	-0.650852	0.568077
311-118	w2	1	-0.7837	-0.321543
311-119	w2	3	-0.377033	-0.035689
311-123	m1	1	-0.609884	0.523681
311-124	m1	1	-0.591139	0.233056
311-125	m1	1	-0.573861	-0.393063
311-126	m1	2	-0.0312202	-0.685357
311-127	m1	1	-0.227428	0.0182996
311-128	m1	2	-0.465712	-0.093273
311-129	m1	1	-0.522073	0.553842
311-130	m1	1	-0.548771	0.507106
311-131	m1	3	-0.365876	-0.0383745
311-132	m1	2	-0.238915	-0.21623
311-135	m2	1	-0.602791	0.597205
311-136	m2	1	-0.220623	0.139579
311-137	m2	1	-0.291203	-0.132419
311-138	m2	2	-0.00511717	-0.539949
311-139	m2	1	0.222695	-0.395059
311-140	m2	2	-0.372414	-0.0507012
311-141	m2	1	-0.379246	-0.30696
311-142	m2	1	-0.288975	-0.36267
311-143	m2	3	-0.358795	-0.413007
311-144	m2	2	-0.126595	-0.289649
311-147	w1	3	0.162539	0.475799
311-148	w1	1	-0.844869	0.307602
311-149	w1	2	-0.0608841	-0.399365
311-150	w1	2	-0.672849	-0.282977
311-151	w1	2	-0.0655482	-0.11057
311-152	w1	1	-1.04184	0.217861
311-153	w1	2	-0.48647	-0.179377
311-154	w1	2	-0.332421	-0.373628
311-155	w1	1	-0.685396	0.423666
311-156	w1	3	-0.576012	0.650131
311-159	w2	3	0.490853	0.546307
311-160	w2	1	-0.765892	0.453246
311-161	w2	2	-0.43968	-0.0521209
311-162	w2	2	-0.595442	-0.164511
311-163	w2	2	-0.391763	-0.254851
311-164	w2	1	-0.881139	0.104122
311-165	w2	2	-0.418652	-0.236266
311-166	w2	2	-0.242446	-0.364173
311-167	w2	1	-0.450138	0.357929
311-168	w2	3	-0.557495	0.774228
311-171	m1	3	0.589321	0.239598
311-172	m1	1	-0.561535	0.585287
311-173	m1	2	-0.331195	-0.122243
311-174	m1	2	-0.62202	-0.295555
311-175	m1	2	-0.405111	-0.18812
311-176	m1	1	-0.543992	0.483878
311-177	m1	2	-0.708732	0.269474
311-178	m1	2	-0.0939423	-0.423626
311-179	m1	1	-0.17641	-0.0951021
311-180	m1	3	-0.520937	0.377459
311-183	m2	3	0.204044	-0.367346
311-184	m2	1	-0.502218	-0.272624
311-185	m2	2	-0.134438	-0.0700582
311-186	m2	2	-0.563596	-0.176544
311-187	m2	2	-0.485822	-0.278962
311-188	m2	1	-0.47024	0.340749
311-189	m2	2	-0.36002	-0.423013
311-190	m2	2	-0.144029	-0.462347
311-191	m2	1	-0.299548	-0.271195
311-192	m2	3	-0.180475	-0.00183055
312-003	w1	3	-0.526255	-0.0415178
312-004	w1	2	-0.41321	0.00778845
312-005	w1	1	-0.934407	0.210651
312-006	w1	2	-0.234507	-0.0728782
312-007	w1	2	-0.272894	0.0339212
312-008	w1	1	-0.959643	0.246521
312-009	w1	2	-0.116604	-0.761367
312-010	w1	1	-0.458395	0.432922
312-011	w1	1	-0.0680594	0.676033
312-012	w1	1	-0.722452	0.259071
312-015	w2	3	-0.497335	-0.0787583
312-016	w2	2	-0.456443	-0.01351
312-017	w2	1	-0.596589	0.259245
312-018	w2	2	-0.205479	-0.149398
312-019	w2	2	-0.0843684	-0.129777
312-020	w2	1	-0.789816	0.393537
312-021	w2	2	-0.265108	-0.723056
312-022	w2	1	-0.336068	-0.363992
312-023	w2	1	-0.449836	0.274164
312-024	w2	1	-0.532347	-0.227515
312-027	m1	3	-0.27092	0.0383155
312-028	m1	2	-0.389757	0.300083
312-029	m1	1	-0.327959	0.00331141
312-030	m1	2	-0.384704	-0.256447
312-031	m1	2	0.0455363	-0.379729
312-032	m1	1	-0.947182	0.450192
312-033	m1	2	-0.195917	-0.902897
312-034	m1	1	-0.290595	-0.389326
312-035	m1	1	-0.196569	0.219398
312-039	m2	3	-0.380331	-0.0794203
312-040	m2	2	-0.309462	0.254148
312-041	m2	1	-0.222124	-0.085638
312-042	m2	2	-0.181238	-0.399527
312-043	m2	2	0.0600626	-0.364232
312-044	m2	1	-0.702107	-0.00851326
312-045	m2	2	-0.143023	-0.792024
312-046	m2	1	-0.148889	-0.159503
312-047	m2	1	0.198724	0.0350895
312-048	m2	1	-0.0813422	-0.254543
312-051	m4	3	-0.266601	-0.046689
312-052	m4	2	-0.0628114	-0.195241
312-053	m4	1	-0.114245	-0.0797643
312-054	m4	2	-0.104402	-0.441637
312-055	m4	2	-0.0227723	-0.16369
312-056	m4	1	0.526805	-0.552239
312-057	m4	2	-0.0953893	-0.588162
312-058	m4	1	-0.113783	-0.0973904
312-059	m4	1	0.0636098	-0.0228753
312-060	m4	1	-0.00799442	-0.453479
312-063	m6	3	-0.0253089	-0.0544647
312-064	m6	2	0.0354061	-0.130096
312-065	m9	1	0.164412	-0.547392
312-066	m6	2	0.279377	-0.431521
312-067	m6	2	-0.0260462	-0.365087
312-068	m6	1	0.726658	-0.448484
312-069	m6	2	-0.239065	-0.2355
312-070	m6	1	0.274282	-0.403215
312-071	m6	1	0.252979	0.0644726
312-072	m6	1	-0.0649213	-0.236967
312-075	m9	3	0.486669	-0.193474
312-076	m9	2	0.20032	0.204139
312-077	m12	1	0.132763	-0.442402
312-078	m9	2	0.205071	-0.427879
312-079	m9	2	0.413665	-0.480005
312-081	m9	2	0.508888	-0.164729
312-082	m9	1	0.616812	-0.168944
312-083	m9	1	0.597525	-0.238255
312-084	m9	1	0.641105	-0.243736
312-087	m12	3	0.681483	-0.109501
312-088	m12	2	0.615639	-0.545013
312-091	m12	2	0.954191	0.0149253
312-092	m12	1	0.684282	-0.224352
312-093	m12	2	0.816214	-0.127813
312-094	m12	1	0.624281	-0.141464
312-095	m12	1	0.698797	-0.229025
312-096	m12	1	0.832575	-0.0903992
313-195	m4	1	-0.469696	0.305788
313-196	m4	1	-0.00200138	0.144472
313-197	m4	1	-0.676796	0.386851
313-198	m4	2	0.095613	-0.311012
313-200	m4	2	-0.106768	-0.30719
313-201	m4	1	-0.368449	-0.0705512
313-203	m4	3	-0.212765	-0.455927
313-204	m4	2	-0.313711	-0.219694
313-207	m6	1	-0.283334	0.334012
313-208	m6	1	0.168646	0.542017
313-209	m6	1	-0.459231	0.49278
313-210	m9	2	0.56288	-0.268447
313-211	m6	1	0.116387	-0.161578
313-212	m6	2	-0.0175614	-0.342243
313-213	m6	1	-0.30481	-0.099881
313-214	m6	1	0.12427	-0.372509
313-215	m6	3	-0.230915	-0.129763
313-216	m6	2	-0.27851	-0.12953
313-219	m9	1	-0.119888	-0.066267
313-220	m9	1	0.509597	0.0379745
313-221	m9	1	0.0639586	-0.313493
313-222	m6	2	-0.190847	-0.119364
313-223	m9	1	0.661287	0.0517404
313-224	m9	2	0.180929	-0.202498
313-225	m9	1	0.213446	-0.334129
313-226	m9	1	0.663694	-0.246614
313-227	m9	3	0.0769734	-0.14598
313-228	m9	2	0.114286	-0.0881326
313-231	m12	1	0.200902	-0.115464
313-232	m12	1	0.928194	-0.2023
313-233	m12	1	0.028047	-0.209224
313-234	m12	2	0.841629	-0.0365746
313-236	m12	2	0.609775	-0.266222
313-237	m12	1	0.482432	-0.143321
313-238	m12	1	0.897879	-0.209922
313-239	m12	3	0.38235	-0.167836
313-240	m12	2	0.625122	-0.144466
313-243	m4	3	0.33268	-0.552037
313-244	m4	1	-0.215961	-0.581124
313-245	m4	2	-0.0593272	-0.201659
313-246	m4	2	-0.470842	-0.648942
313-247	m4	2	-0.120576	-0.44917
313-248	m4	1	-0.246673	0.535619
313-249	m4	2	-0.458442	-0.305263
313-250	m4	2	-0.126943	-0.305408
313-251	m4	1	-0.161516	-0.214516
313-252	m6	3	-0.214839	-0.699974
313-255	m6	3	0.545275	-0.354107
313-256	m6	1	-0.158583	-0.234979
313-257	m6	2	0.0566279	-0.407794
313-258	m6	2	-0.322254	-0.452595
313-259	m6	2	-0.114565	-0.169059
313-260	m6	1	-0.250691	0.222234
313-261	m6	2	-0.136011	-0.148898
313-262	m6	2	0.148872	-0.374154
313-263	m6	1	0.0567473	-0.20158
313-264	m9	3	0.0124687	0.437273
313-267	m9	3	0.591327	-0.310532
313-268	m9	1	0.00136998	-0.586973
313-269	m9	2	0.34261	-0.657087
313-270	m9	2	0.601701	0.00363374
313-271	m9	2	-0.0511588	-0.112104
313-272	m9	1	0.411381	-0.174882
313-273	m9	2	-0.0193732	-0.113872
313-274	m9	2	0.377601	-0.400452
313-275	m9	1	0.634158	-0.132148
313-276	m12	3	0.708648	-0.154628
313-279	m12	3	0.613402	-0.350706
313-280	m12	1	0.492506	-0.149587
313-281	m12	2	0.503822	0.239049
313-282	m12	2	0.805566	-0.0748613
313-283	m12	2	0.0902283	-0.0699749
313-284	m12	1	0.66684	0.035086
313-286	m12	2	0.571492	-0.188923
313-287	m12	1	0.610531	-0.0752326
314-387	w1	2	-0.0423105	-0.294845
314-388	w1	1	-0.827561	0.36011
314-389	w1	2	-0.453915	-0.0874041
314-390	w1	2	-0.558497	-0.0801168
314-391	w1	1	-0.589907	-0.0825157
314-392	w1	1	-0.753759	0.442632
314-393	w1	2	-0.492784	-0.0730368
314-394	w1	2	-0.12656	0.00515304
314-395	w1	2	-0.0604635	-0.0949319
314-396	w1	3	-0.706825	0.498723
314-399	w2	2	0.00238139	-0.0553177
314-400	w2	1	-0.616478	-0.21639
314-401	w2	2	-0.321953	-0.278131
314-402	w2	2	-0.390053	-0.0412964
314-403	w2	1	-0.496357	0.113895
314-404	w2	1	-0.673567	0.361934
314-405	w2	2	-0.36891	-0.138044
314-406	w2	2	-0.219695	-0.0682989
314-407	w2	2	0.056719	-0.165746
314-408	w2	3	-0.759668	0.456757
314-411	m1	2	-0.305287	-0.292842
314-412	m1	1	-0.549053	-0.193254
314-413	m1	2	-0.299949	-0.41989
314-414	m1	2	-0.429897	-0.552791
314-415	m1	1	-0.461428	-0.305628
314-416	m1	1	-0.376785	0.272403
314-417	m1	2	-0.316585	-0.173768
314-418	m1	2	-0.0742452	-0.223036
314-419	m1	2	-0.237062	-0.100101
314-423	m2	2	0.0770212	-0.180584
314-424	m2	1	-0.46262	-0.382953
314-425	m2	2	-0.39291	-0.29808
314-426	m2	2	-0.164981	0.097915
314-427	m2	1	-0.108059	-0.317169
314-428	m2	1	-0.34019	0.305879
314-429	m2	2	-0.106727	-0.157413
314-430	m2	2	0.168189	-0.48811
314-431	m2	2	0.126547	-0.350398
314-432	m2	3	-0.919628	0.275737
314-435	w1	1	-0.837171	0.398105
314-436	w1	2	-0.615313	-0.326436
314-437	w1	1	-1.05135	0.240273
314-438	w1	2	-0.429162	-0.246034
314-439	w1	1	-0.723444	0.416955
314-440	w2	2	-0.521558	-0.0904873
314-441	w1	2	-0.548525	-0.310792
314-442	w1	3	-0.797675	0.0106351
314-443	w1	1	-0.819574	0.351568
314-444	w1	2	-0.621696	-0.292188
314-447	w2	1	-0.900546	0.380143
314-448	w2	2	-0.640345	-0.251747
314-449	w2	1	-0.696577	-0.330468
314-450	w2	2	-0.378652	-0.395593
314-451	w2	1	-0.616146	-0.305812
314-452	w1	2	-0.661747	-0.359499
314-453	w2	2	-0.55215	-0.245229
314-454	w2	3	-0.469875	0.155441
314-455	w2	1	-0.805182	0.563839
314-456	w2	2	-0.630521	-0.198576
314-459	m1	1	-0.0379685	0.21412
314-460	m1	2	-0.556652	-0.283395
314-461	m1	1	-0.620687	-0.193658
314-462	m1	2	-0.315762	-0.323228
314-463	m1	1	-0.521032	-0.478559
314-464	m1	2	-0.441186	-0.282765
314-465	m1	2	-0.59772	-0.179762
314-466	m1	3	-0.364957	-0.0167198
314-467	m1	1	-0.694271	0.342765
314-468	m1	2	-0.455774	-0.390429
314-471	m2	1	-0.263676	-0.157341
314-472	m2	2	-0.424084	-0.351265
314-473	m2	1	-0.538155	-0.154336
314-474	m2	2	0.0101517	-0.369598
314-475	m2	1	-0.157084	0.0757382
314-476	m2	2	-0.279886	-0.385997
314-477	m2	2	-0.178701	-0.40716
314-478	m2	3	-0.249015	-0.0453518
314-479	m2	1	-0.293331	-0.0678492
314-480	m2	2	-0.232583	-0.105055
315-003	m4	2	0.333177	-0.281832
315-004	m4	1	-0.231442	-0.447671
315-005	m4	2	-0.202594	-0.214451
315-006	m4	2	-0.0878873	-0.472786
315-007	m4	1	-0.084506	-0.208176
315-008	m4	1	-0.23157	-0.155925
315-009	m4	2	0.0433444	-0.236064
315-010	m4	2	0.187199	-0.38538
315-011	m4	2	0.243403	-0.439258
315-012	m4	3	-0.549272	0.398708
315-015	m6	2	0.440264	-0.334544
315-016	m6	1	0.135259	-0.430227
315-017	m6	2	-0.241475	-0.124622
315-018	m6	2	-0.0401802	-0.41344
315-019	m6	1	-0.137709	-0.273827
315-020	m6	1	-0.134895	-0.206042
315-021	m6	2	0.376983	-0.125763
315-022	m6	2	0.274675	-0.30909
315-023	m6	2	0.223008	0.266619
315-024	m6	3	0.0844856	-0.0983299
315-027	m9	2	0.706536	-0.103012
315-028	m9	1	0.343934	-0.28527
315-029	m9	2	0.432157	-0.244609
315-030	m9	2	0.275273	-0.247863
315-031	m9	1	0.593547	-0.00866284
315-032	m9	1	0.333894	-0.291993
315-033	m9	2	0.109509	1.10323
315-034	m9	2	0.593276	-0.198968
315-035	m9	2	0.404278	-0.297218
315-036	m9	3	0.404366	-0.0875953
315-039	m12	2	0.869393	0.0774891
315-040	m12	1	0.731185	-0.109389
315-041	m12	2	0.81379	-0.0420518
315-042	m12	2	0.466413	-0.287452
315-043	m12	1	0.255741	0.0326763
315-044	m12	1	0.838334	-0.187965
315-045	m12	2	0.868755	0.0992541
315-046	m12	2	0.767456	-0.0893202
315-047	m12	2	0.316625	-0.172675
315-048	m12	3	0.689157	-0.281596
315-051	m4	1	-0.351901	-0.159817
315-052	m4	2	-0.193019	-0.329474
315-053	m4	1	-0.368191	-0.104746
315-054	m4	2	0.0360892	-0.298729
315-055	m4	1	-0.147643	-0.555749
315-056	m4	2	-0.260423	-0.252665
315-057	m4	2	0.031888	-0.395061
315-058	m4	3	-0.135282	-0.189284
315-059	m4	1	-0.166725	-0.217282
315-060	m4	2	-0.0943875	-0.353707
315-063	m6	1	0.219334	-0.0303222
315-064	m6	2	-0.11222	-0.274166
315-065	m6	1	-0.356033	-0.131344
315-067	m6	1	-0.0154342	-0.33408
315-068	m6	2	-0.281959	-0.278776
315-069	m6	2	0.0216141	-0.15946
315-070	m6	3	0.0398175	-0.207489
315-071	m6	1	-0.0265379	-0.359487
315-072	m6	2	0.20683	-0.377582
315-075	m9	1	0.590476	-0.211828
315-076	m9	2	-0.108616	-0.470798
315-077	m9	1	-0.171221	-0.378787
315-078	m6	2	0.298608	-0.442274
315-079	m9	1	0.246827	-0.344601
315-080	m9	2	-0.0547315	-0.31526
315-081	m9	2	0.189669	-0.13804
315-082	m9	3	0.557367	-0.337259
315-083	m9	1	0.141734	0.164806
315-087	m12	1	0.585513	0.156796
315-088	m12	2	0.0491585	-0.119557
315-089	m12	1	0.0457411	-0.107205
315-090	m12	2	0.53521	-0.513499
315-091	m12	1	0.451461	-0.176763
315-092	m12	2	0.502733	-0.30673
315-094	m12	3	0.92455	-0.0190326
315-095	m12	1	0.515043	-0.408064
316-099	w1	1	-0.845456	0.449207
316-100	w1	1	-0.30823	0.0602954
316-101	w1	2	-0.217418	-0.484802
316-102	w1	3	-0.385802	0.22525
316-103	w1	3	-0.811254	0.154601
316-104	w1	1	-0.811283	0.495145
316-105	w1	3	-0.453989	0.83059
316-106	w1	3	-0.303216	0.925182
316-107	w1	1	-0.846222	0.525959
316-108	w1	1	-0.435276	0.581269
316-111	w2	1	-0.641601	0.53224
316-112	w2	1	-0.320316	0.311215
316-113	w2	2	-0.201429	-0.435276
316-114	w2	3	-0.651264	0.547677
316-115	w2	3	-0.442272	-0.0411982
316-116	w2	1	-0.893427	0.283214
316-117	w2	3	-0.641598	0.581259
316-118	w2	3	-0.433355	0.339991
316-119	w2	1	-0.736516	0.534137
316-120	w2	1	-0.414221	-0.265282
316-123	m2	1	-0.267587	-0.194063
316-124	m1	1	-0.351086	0.244552
316-125	m1	2	-0.190578	-0.48222
316-126	m1	3	-0.724521	0.503547
316-127	m1	3	-0.443949	-0.148693
316-128	m1	1	-0.397031	-0.180733
316-129	m1	3	-0.461486	0.0485983
316-130	m1	3	-0.535219	0.213292
316-131	m1	1	-0.574491	-0.109948
316-132	m1	1	-0.295234	0.648168
316-135	m1	1	-0.333898	0.382922
316-136	m2	1	-0.204681	0.0527959
316-137	m2	2	0.0674684	-0.711624
316-138	m2	3	-0.620528	0.44259
316-139	m2	3	-0.287324	-0.165474
316-140	m2	1	-0.304819	-0.188292
316-141	m2	3	-0.2669	0.133419
316-142	m2	3	-0.098593	-0.440571
316-143	m2	1	-0.547532	-0.5191
316-144	m2	1	-0.457411	0.609319
316-147	w1	1	-0.717046	0.440973
316-148	w1	1	-0.75238	0.791725
316-149	w1	1	-0.710428	0.565673
316-150	w1	1	-0.662952	0.357139
316-151	w1	1	-0.85785	0.284673
316-152	w1	2	-0.516225	-0.0127514
316-153	w1	2	-0.105084	0.0738552
316-154	w1	2	-0.481357	-0.134438
316-155	w1	1	-1.00834	0.316392
316-156	w1	1	-0.853607	0.30063
316-159	w2	1	-0.627436	-0.053121
316-160	w2	1	-0.477434	-0.223135
316-161	w2	1	-0.593449	0.298395
316-162	w2	1	-0.602852	0.280792
316-163	w2	1	-0.654116	0.408529
316-164	w2	2	-0.475624	-0.0595288
316-165	w2	2	-0.424054	0.00587542
316-166	w2	2	-0.250019	-0.431769
316-167	w2	1	-0.83946	0.364663
316-168	w2	1	-0.840306	0.418634
316-171	m1	1	-0.632074	-0.124637
316-172	m1	1	-0.257899	-0.0453019
316-173	m1	1	-0.423971	-0.0992892
316-174	m1	1	-0.402854	-0.447766
316-175	m1	1	-0.529862	-0.200741
316-176	m1	2	-0.412605	-0.233954
316-177	m1	2	-0.256061	-0.320567
316-178	m1	2	-0.17725	-0.317655
316-179	m1	1	-0.502547	-0.24346
316-180	m1	1	0.0288091	0.00834546
316-183	m2	1	-0.555538	-0.0966842
316-184	m2	1	-0.331328	-0.316711
316-185	m2	1	-0.70519	0.864841
316-186	m2	1	-0.269892	-0.395828
316-187	m2	1	-0.298517	-0.167844
316-188	m2	2	-0.285371	-0.0757173
316-189	m2	2	-0.0583779	-0.484816
316-190	m2	2	-0.163645	-0.591118
316-191	m2	1	-0.173826	-0.330326
316-192	m2	1	0.0342409	0.110789
320-195	m4	1	-0.187873	-0.35191
320-196	m4	1	0.100022	-0.120492
320-197	m4	2	-0.110853	-0.206928
320-198	m4	3	-0.41617	0.00317763
320-200	m4	1	-0.288663	-0.113973
320-201	m4	3	-0.272566	-0.35181
320-202	m4	3	-0.238981	-0.132404
320-203	m4	1	-0.323715	-0.115862
320-204	m6	1	0.224789	-0.22537
320-208	m6	1	0.426031	-0.311277
320-209	m6	2	-0.0725742	-0.264551
320-210	m6	3	-0.473905	-0.0861815
320-211	m6	3	-0.0236117	-0.318532
320-212	m6	1	-0.205057	-0.11915
320-213	m6	3	-0.269115	-0.073499
320-214	m6	3	-0.231549	0.160883
320-215	m6	1	0.202349	-0.185568
320-216	m9	1	0.499117	-0.233972
320-219	m9	1	0.151037	-0.289047
320-220	m9	1	0.421713	-0.130492
320-221	m9	2	0.163623	-0.237994
320-222	m9	3	-0.00623848	-0.460289
320-223	m9	3	0.455078	-0.269598
320-224	m9	1	-0.0394484	-0.376782
320-225	m9	3	-0.114057	-0.253518
320-226	m9	3	0.37149	-0.206834
320-227	m9	1	0.717692	-0.154922
320-228	m12	1	0.613905	-0.290058
320-231	m12	1	0.757447	-0.189315
320-232	m12	1	0.770894	-0.186593
320-233	m12	2	0.67338	-0.138982
320-234	m12	3	-0.0161594	-0.551731
320-235	m12	3	0.359004	-0.229819
320-236	m12	1	0.123663	-0.2253
320-237	m12	3	0.659793	-0.17566
320-238	m12	3	0.796698	-0.171125
320-239	m12	1	0.800865	-0.149089
320-240	m4	1	-0.305538	0.0432374
320-243	m4	1	-0.482178	-0.263454
320-244	m4	1	-0.126449	-0.422112
320-245	m4	1	-0.693992	-0.173522
320-246	m4	1	-0.117359	-0.149163
320-247	m4	1	-0.0900883	-0.14712
320-248	m4	2	-0.221331	-0.149452
320-249	m4	2	0.269465	-0.729065
320-250	m4	2	0.0428901	-0.45887
320-251	m4	1	-0.143545	-0.375269
320-255	m6	1	-0.389808	-0.273265
320-256	m6	1	-0.0982071	-0.377529
320-257	m6	1	-0.178862	-0.162755
320-258	m6	1	0.0111814	-0.254056
320-259	m6	1	-0.0108748	-0.182173
320-260	m6	2	-0.274349	0.230632
320-261	m6	2	0.0719934	-0.485889
320-262	m6	2	0.0262932	-0.106943
320-263	m6	1	-0.182983	-0.14454
320-264	m6	1	-0.0206669	0.338861
320-267	m9	1	0.185906	-0.340745
320-268	m9	1	0.129439	-0.214005
320-269	m9	1	0.442414	-0.213248
320-270	m9	1	0.214821	-0.290023
320-271	m9	1	0.157578	-0.0186062
320-272	m9	2	0.405982	0.065309
320-273	m9	2	0.313439	-0.00162123
320-274	m9	2	0.239512	-0.482469
320-275	m9	1	0.227802	-0.19844
320-276	m9	1	0.0118933	0.0909069
320-279	m12	1	0.712152	-0.165284
320-280	m12	1	0.58139	-0.377045
320-281	m12	1	0.833796	-0.115879
320-282	m12	1	0.828588	-0.0371329
320-283	m12	1	0.682212	0.0397109
320-284	m12	2	0.34615	0.030434
320-285	m12	2	0.880885	-0.14096
320-286	m12	2	0.466431	0.0453366
320-287	m12	1	0.58996	-0.191564
320-288	m12	1	0.765224	-0.0550495
321-387	w1	3	0.0422303	0.513048
321-388	w1	2	-0.232914	0.0591471
321-389	w1	1	-0.960452	0.313648
321-390	w1	1	-0.531996	-0.0229695
321-391	w1	1	-0.415612	0.0972469
321-392	w1	1	-0.998156	0.387851
321-393	w1	1	-0.381668	0.701571
321-394	w1	2	-0.20065	-0.0878386
321-395	w1	1	-0.59801	0.183531
321-396	w1	2	-0.566374	-0.225315
321-399	w2	3	-0.772808	0.148493
321-400	w2	2	-0.427237	-0.031231
321-401	w2	1	-0.607289	0.571457
321-402	w2	1	-0.432901	0.0383803
321-403	w2	1	-0.472121	-0.188617
321-404	w2	1	-0.708692	0.333194
321-405	w2	1	-0.694366	0.435759
321-406	w2	2	-0.532852	-0.199421
321-407	w2	1	-0.637448	0.25344
321-408	w2	2	-0.229543	-0.483132
321-411	m1	3	-0.314514	-0.52374
321-412	m1	2	-0.164842	-0.036906
321-413	m1	1	-0.72197	0.135713
321-414	m1	1	-0.376568	0.0117717
321-415	m1	1	-0.123742	-0.166192
321-416	m1	1	-0.837821	0.587001
321-417	m1	1	0.048119	-0.729703
321-418	m1	2	-0.0475577	-0.388713
321-419	m1	1	-0.168533	-0.190618
321-420	m1	2	-0.248873	-0.122002
321-423	m2	3	-0.131881	-0.394072
321-424	m2	2	-0.268791	-0.234296
321-425	m2	1	-0.900178	-0.122884
321-426	m2	1	-0.27884	-0.047892
321-427	m2	1	-0.0301169	-0.147364
321-428	m2	1	-0.796645	-0.0149521
321-429	m2	1	0.0707453	-0.596976
321-430	m2	2	0.0196606	-0.527933
321-431	m2	1	0.101598	-0.232955
321-432	m2	2	-0.131447	-0.219905
321-435	w1	3	-0.622829	0.233846
321-437	w1	1	-0.723566	-0.177996
321-438	w1	2	-0.202866	-0.34767
321-439	w1	2	-0.372786	-0.511207
321-440	w1	1	-0.814025	0.246473
321-441	w1	1	-0.782202	0.228558
321-442	w1	1	-0.91885	0.439582
321-443	w1	2	-0.108193	-0.44672
321-444	w1	3	-0.712028	0.337301
321-447	w2	3	-0.496721	-0.118294
321-449	w2	1	-0.621111	-0.184097
321-450	w2	2	-0.216564	-0.41081
321-451	w2	2	-0.389651	-0.491234
321-452	w2	1	-0.348616	-0.189177
321-453	w2	1	-0.706667	0.33025
321-454	w2	1	-0.666947	-0.166882
321-455	w2	2	-0.0697648	-0.610169
321-456	w2	3	-0.625374	0.478187
321-459	m1	3	-0.378438	-0.214559
321-461	m1	1	-0.476117	-0.462487
321-462	m1	2	-0.28034	-0.285885
321-463	m1	2	-0.212672	-0.541442
321-464	m1	1	-0.429122	-0.420827
321-465	m1	1	-0.532013	0.29624
321-466	m1	1	-0.509335	-0.527993
321-467	m1	2	-0.207063	-0.562418
321-468	m1	3	-0.527746	0.3516
321-471	m2	3	-0.231182	-0.198482
321-473	m2	1	-0.342866	-0.374082
321-474	m2	2	-0.18555	-0.314677
321-475	m2	2	-0.236354	-0.552698
321-476	m2	1	-0.442723	-0.213306
321-477	m2	1	-0.433283	0.192468
321-479	m2	2	-0.0951523	0.20584
321-480	m2	3	-0.644278	0.161376
322-387	w1	2	-0.585339	-0.0808601
322-388	w1	2	-0.760289	-0.265508
322-389	w1	1	-0.892449	0.435447
322-390	w1	3	-0.521696	-0.0942155
322-391	w1	2	-0.277604	0.00241984
322-392	w1	2	-0.48581	-0.158395
322-393	w1	2	0.090518	-0.506011
322-394	w1	2	-0.299644	-0.10948
322-395	w1	2	-0.130022	-0.614133
322-396	w1	2	-0.748552	-0.344641
322-399	w2	2	-0.175367	-0.37256
322-400	w2	2	-0.650277	-0.274904
322-401	w2	1	-0.696314	-0.261353
322-402	w2	3	-0.356093	-0.124506
322-403	w2	2	-0.351772	0.0580692
322-404	w2	2	-0.691086	-0.40248
322-405	w2	2	-0.188384	-0.242555
322-406	w2	2	-0.128358	-0.340451
322-407	w2	2	-0.231302	-0.404784
322-408	w2	2	-0.661731	-0.332577
322-411	m1	2	-0.360417	-0.293315
322-412	m1	2	-0.335159	0.572953
322-414	m1	3	-0.319963	-0.180055
322-415	m1	2	-0.237582	-0.417168
322-416	m1	2	-0.590847	-0.140312
322-417	m1	2	0.0103803	-0.459853
322-418	m1	2	-0.268284	-0.453055
322-419	m1	2	-0.194773	-0.0496198
322-420	m1	2	-0.492626	-0.283027
322-423	m2	2	-0.0972673	-0.513782
322-424	m2	2	-0.193983	-0.685425
322-425	m2	1	-0.113822	-0.145719
322-426	m2	3	-0.252012	-0.164799
322-427	m2	2	-0.210007	0.174487
322-428	m2	2	-0.512555	-0.271467
322-430	m2	2	-0.0812492	-0.420858
322-431	m2	2	-0.341947	-0.439863
322-432	m2	2	-0.50077	-0.465062

## Sheet: Fig4b
Sequence.name	subject	Timepoint	CST_w1	Bifidobacterium_1	Escherichia_coli_2
323-007	K-135	m4	2	54.0495	1.31769
323-008	K-136	m4	2	75.3931	7.15621
323-009	K-137	m4	2	66.281	11.0835
323-010	K-138	m4	2	88.0541	2.66864
323-012	K-122	m4	2	87.0133	7.69765
323-015	K-118	m6	2	67.3742	1.72398
323-016	K-130	m6	2	19.0159	16.0226
323-017	K-120	m6	1	17.9889	9.51012
323-018	K-133	m6	3	84.0522	3.00903
323-019	K-135	m6	2	47.9801	1.05457
323-020	K-136	m6	2	73.2685	10.4136
323-021	K-137	m6	2	39.5814	8.11647
323-022	K-138	m6	2	57.931	3.23203
323-024	K-122	m6	2	73.352	13.1955
323-027	K-118	m9	2	70.5831	6.89602
323-030	K-133	m9	3	67.22	8.75413
323-031	K-135	m9	2	75.3339	0.0307047
323-032	K-136	m9	2	68.735	10.7492
323-033	K-137	m9	2	34.6197	0
323-043	K-135	m12	2	33.9413	0.0165796
323-044	K-136	m12	2	57.1896	1.60821
323-045	K-137	m12	2	50.1267	0.107535
323-046	K-138	m12	2	49.8211	0
323-047	K-139	m12	2	39.2892	0.292912
324-004	K-093	m4	2	91.201	0.658171
324-005	K-091	m4	1	7.23704	0.0130869
324-006	K-103	m4	1	83.9108	2.46421
324-007	K-077	m4	1	90.8687	0.807401
324-008	K-083	m4	1	91.1154	1.08812
324-009	K-104	m4	1	3.21148	0.00431072
324-010	K-102	m4	2	90.1466	4.29124
324-011	K-090	m4	1	75.9618	3.16309
324-012	K-106	m4	2	70.9094	1.1151
324-015	K-086	m6	3	74.8534	0.00545539
324-016	K-093	m6	2	89.707	0.331508
324-017	K-091	m6	1	18.9114	1.85478
324-018	K-103	m6	1	88.5852	0.361168
324-019	K-077	m6	1	76.849	0.115637
324-020	K-083	m6	1	87.5196	0.914719
324-021	K-104	m6	1	0.235336	1.25413
324-022	K-102	m6	2	94.0901	1.83616
324-023	K-090	m6	1	67.8901	0.0349262
324-024	K-106	m6	2	44.7458	0.298439
324-027	K-086	m9	3	77.5825	0.0251067
324-028	K-093	m9	2	75.0698	0.253165
324-029	K-091	m9	1	6.5751	2.03684
324-030	K-103	m9	1	32.4208	0.00251617
324-031	K-077	m9	1	3.61266	4.09776
324-032	K-083	m9	1	80.7351	0.0427385
324-033	K-104	m9	1	78.4335	0.299157
324-034	K-102	m9	2	84.0446	5.74569
324-035	K-090	m9	1	23.4631	0.126828
324-036	K-106	m9	2	56.9718	0.0990188
324-039	K-086	m12	3	83.7722	0.0114948
324-041	K-091	m12	1	4.40946	0.213965
324-042	K-103	m12	1	55.2955	0.0516218
324-043	K-077	m12	1	39.9227	0.0864626
324-044	K-083	m12	1	77.3867	0.0460864
324-045	K-104	m12	1	64.2113	0
324-046	K-102	m12	2	65.3314	0.00215594
324-047	K-090	m12	1	52.4361	0.0669192
324-048	K-106	m12	2	47.6925	0.0963848
324-051	K-078	m4	3	81.7251	3.72661
324-053	K-108	m4	1	79.5769	5.60213
324-054	K-110	m4	2	66.7789	2.34613
324-055	K-109	m4	2	66.9372	10.2431
324-056	K-096	m4	1	89.7255	1.6129
324-057	K-101	m4	1	95.0012	2.29495
324-058	K-112	m4	1	43.8249	10.0131
324-059	K-111	m4	2	69.7498	11.0579
324-060	K-107	m4	3	90.6861	2.96773
324-063	K-078	m6	3	77.3825	2.51306
324-065	K-108	m6	1	89.4041	4.20719
324-066	K-110	m6	2	79.98	6.03314
324-067	K-109	m6	2	66.6277	16.1488
324-069	K-101	m6	1	91.3325	1.15049
324-070	K-112	m6	1	32.0823	6.78077
324-071	K-111	m6	2	84.156	0.931299
324-072	K-107	m6	3	73.5691	7.19557
324-075	K-078	m9	3	49.2356	1.48087
324-077	K-108	m9	1	53.7989	0.891244
324-078	K-110	m9	2	14.3565	23.3743
324-079	K-109	m9	2	85.4107	0.422306
324-080	K-096	m9	1	88.0237	0.27097
324-082	K-112	m9	1	50.2273	0.029848
324-083	K-111	m9	2	77.5382	0.0054665
324-084	K-107	m9	3	69.625	0.0083648
324-087	K-078	m12	3	77.7788	0.49343
324-089	K-108	m12	1	57.9844	0
324-090	K-110	m12	2	51.75	0.497749
324-091	K-109	m12	2	20.333	0.0712146
324-092	K-096	m12	1	87.0991	0.00628012
324-093	K-101	m12	1	0.508034	0.605075
324-094	K-112	m12	1	17.0436	2.66796
324-095	K-111	m12	2	57.1241	4.36845
324-096	K-107	m12	3	35.2276	0.156366
325-099	K-116	w1	1	0.040911	0.0190918
325-100	K-114	w1	1	0.040577	0.0081154
325-101	K-094	w1	1	0.0316518	0.00791296
325-102	K-115	w1	3	0.0339156	99.9001
325-103	K-098	w1	3	0.0398137	95.4035
325-104	K-100	w1	2	53.7369	4.35779
325-105	K-117	w1	1	0.0130019	0.00709195
325-106	K-080	w1	2	59.5254	22.631
325-107	K-119	w1	1	0.368249	0.0140434
325-108	K-128	w1	2	32.0189	20.3948
325-111	K-116	w2	1	0.0151381	0.00252302
325-112	K-114	w2	1	42.4706	0.00803484
325-113	K-094	w2	1	0.133046	0
325-114	K-115	w2	3	79.6816	13.1918
325-115	K-098	w2	3	0.0535838	64.5039
325-116	K-100	m1	2	68.0814	16.0077
325-117	K-117	w2	1	0.0814023	0.00407011
325-118	K-080	w2	2	73.1639	7.00758
325-119	K-119	w2	1	0.371815	21.5943
325-120	K-128	w2	2	56.8542	11.4295
325-123	K-116	m1	1	0.0187888	0
325-124	K-114	m1	1	75.2509	0.00106769
325-125	K-094	m1	1	0.0573841	0.0061483
325-126	K-115	m1	3	83.1467	2.27588
325-127	K-098	m1	3	58.8259	1.44921
325-128	K-128	m1	2	65.3827	7.08722
325-129	K-117	m1	1	0.151153	0.0824472
325-130	K-080	m1	2	65.6886	2.16326
325-131	K-119	m1	1	0.199098	22.236
325-135	K-116	m2	1	0.0128072	0
325-136	K-114	m2	1	74.0285	2.27311
325-137	K-094	m2	1	57.9517	5.02758
325-138	K-115	m2	3	58.1448	5.1259
325-139	K-098	m2	3	74.386	13.5391
325-140	K-100	m2	2	73.6498	9.88329
325-141	K-117	m2	1	80.9163	4.13126
325-142	K-080	m2	2	22.4531	0.69708
325-143	K-119	m2	1	0.311141	35.9965
325-144	K-128	m2	2	60.2702	1.40163
325-147	K-123	w1	1	0.0126202	34.8318
325-148	K-126	w1	2	81.9821	0
325-149	K-105	w1	2	48.0879	0.00418174
325-150	K-131	w1	1	0.0149345	0
325-151	K-129	w1	1	41.2171	0.0110848
325-152	K-097	w1	1	0.0125461	0
325-153	K-127	w1	2	44.0083	31.4993
325-154	K-099	w1	2	19.2165	0
325-155	K-132	w1	1	0.0230023	0.00460045
325-156	K-134	w1	1	0.0136888	0.00855549
325-159	K-123	w2	1	0.354461	13.1151
325-160	K-126	w2	2	83.9593	1.81735
325-161	K-105	w2	2	36.5187	0.0030492
325-162	K-131	w2	1	0.0175909	0.00219887
325-163	K-129	w2	1	77.9251	0.00122224
325-164	K-097	w2	1	0.0145796	0.00437388
325-165	K-127	w2	2	68.3317	4.26896
325-166	K-099	w2	2	87.8661	0.00213024
325-167	K-132	w2	1	0.356021	0.0418103
325-168	K-134	w2	1	0.0248646	45.2748
325-171	K-123	m1	1	0.224987	19.1327
325-172	K-126	m1	2	71.9582	1.46623
325-173	K-105	m1	2	59.5749	0.00648046
325-174	K-131	m1	1	42.3369	0
325-175	K-129	m1	1	80.1611	0.00886918
325-176	K-097	m1	1	0.148395	0.0231868
325-177	K-127	m1	2	54.7738	0.778177
325-178	K-099	m1	2	61.0014	0.00276625
325-179	K-132	m1	1	66.8764	2.75607
325-180	K-134	m1	1	23.6332	69.1691
325-183	K-123	m2	1	9.23496	5.80647
325-184	K-126	m2	2	60.7612	2.28788
325-185	K-105	m2	2	40.7762	33.5741
325-186	K-131	m2	1	10.9747	0.00297659
325-187	K-129	m2	1	95.9481	0.015044
325-188	K-097	m2	1	0.31623	0.0142813
325-189	K-127	m2	2	72.8224	1.69641
325-190	K-099	m2	2	33.9931	24.4316
325-191	K-132	m2	1	65.0911	6.33051
325-192	K-134	m2	1	14.3363	76.817
327-017	K-016	d1	1	0.00266724	0.0413422
327-019	K-054	d1	2	0.129373	2.54933
327-020	K-037	d1	2	0.00812836	0.00487702
327-027	K-020	d1	1	0.00172441	0.00804723
327-066	K-012	d1	2	0.0170681	0.0170681
327-069	K-068	d1	3	0.0121338	99.6932
327-075	K-011	d1	2	0.00803412	94.1477
327-162	K-107	d1	3	0	95.8976
327-189	K-136	d1	2	8.3273	89.0294
327-195	K-116	m4	1	77.0529	1.05552
327-196	K-114	m4	1	68.7345	5.31236
327-197	K-094	m4	1	71.4091	8.5396
327-198	K-115	m4	3	84.4688	4.47157
327-199	K-098	m4	3	80.5065	4.34321
327-200	K-100	m4	2	84.7734	2.05406
327-201	K-117	m4	1	71.2852	13.4721
327-202	K-080	m4	2	41.5654	1.57107
327-203	K-119	m4	1	79.5432	2.46865
327-204	K-128	m4	2	32.4151	13.341
327-207	K-116	m6	1	0.0249101	13.3611
327-208	K-114	m6	1	68.1878	5.18249
327-209	K-094	m6	1	75.1687	1.52805
327-210	K-115	m6	3	80.2344	7.71689
327-211	K-098	m6	3	84.1005	3.92676
327-212	K-100	m6	2	82.5941	7.40669
327-213	K-117	m6	1	82.2016	5.70529
327-214	K-080	m6	2	24.5744	0.0148906
327-215	K-119	m6	1	90.9823	0.597925
327-216	K-128	m6	2	53.138	6.86393
327-219	K-116	m9	1	53.578	0.0863963
327-220	K-114	m9	1	62.7633	0.358197
327-221	K-094	m9	1	66.3222	0.130384
327-222	K-115	m9	3	79.4447	3.83933
327-223	K-098	m9	3	67.7512	0.0591982
327-224	K-100	m9	2	38.3714	0.242745
327-225	K-117	m9	1	0.0316365	0.0105455
327-226	K-080	m9	2	20.8368	0.00399249
327-227	K-119	m9	1	84.4041	1.83423
327-228	K-128	m9	2	64.6832	0.610522
327-231	K-116	m12	1	31.2106	0
327-232	K-114	m12	1	31.4635	0
327-233	K-094	m12	1	37.4873	0.00613892
327-234	K-115	m12	3	69.2623	0.00745156
327-235	K-098	m12	3	73.8618	0.0358017
327-236	K-100	m12	2	11.2613	0.0145354
327-237	K-117	m12	1	70.3889	0.0741632
327-238	K-080	m12	2	23.1008	0.00597925
327-239	K-119	m12	1	70.7587	0.0319693
327-240	K-128	m12	2	30.9502	0.769443
327-243	K-123	m4	1	67.7531	0.478821
327-244	K-126	m4	2	90.4508	1.19127
327-245	K-105	m4	2	45.3946	27.3811
327-247	K-129	m4	1	72.9618	10.7941
327-248	K-097	m4	1	88.2431	3.09035
327-249	K-127	m4	2	88.2734	0.208601
327-250	K-099	m4	2	75.5939	6.49623
327-251	K-132	m4	1	66.8145	4.82149
327-252	K-134	m4	1	91.4787	4.46324
327-255	K-123	m6	1	79.9907	0.457356
327-256	K-126	m9	2	54.9935	0.554236
327-257	K-105	m6	2	77.1372	2.98631
327-258	K-131	m6	1	75.0376	0.142298
327-260	K-097	m6	1	84.9811	2.11426
327-261	K-127	m6	2	63.6085	0.0267388
327-262	K-099	m6	2	65.0366	1.73002
327-263	K-132	m6	1	82.7836	1.01367
327-264	K-134	m6	1	83.9238	3.28102
327-267	K-123	m9	1	49.4553	23.7147
327-268	K-126	m12	2	61.175	0.00864267
327-269	K-105	m9	2	55.7021	0.949098
327-272	K-097	m9	1	63.9199	0.0329173
327-273	K-127	m9	2	46.5141	0.176748
327-274	K-099	m9	2	67.5124	0.0194953
327-275	K-132	m9	1	41.0317	0.135913
327-276	K-134	m9	1	80.8558	5.31578
327-281	K-105	m12	2	72.7147	0.0537357
327-282	K-131	m12	1	80.8521	1.08527
327-284	K-097	m12	1	38.1347	0.776835
327-285	K-127	m12	2	11.4643	0
327-286	K-099	m12	2	35.4668	0.0111847
327-287	K-132	m12	1	36.5689	0.108878
327-288	K-134	m12	1	50.8733	0.115268
329-481	K-020	m1	1	82.4307	4.84344
329-482	K-014	m9	1	29.1233	0.328688
329-483	K-011	m12	2	43.2908	0.0634458
329-484	K-061	m1	3	0.0480081	94.0147
329-485	K-112	m2	1	24.1048	0.015423
329-486	K-120	m1	1	26.7211	49.9594
329-487	K-118	m4	2	79.7851	2.56289
329-488	K-130	m4	2	22.4794	30.3251
329-489	K-120	m4	1	4.16881	15.4842
329-490	K-133	m4	3	89.1517	3.7896
329-491	K-139	m4	2	85.5772	4.3111
329-492	K-139	m6	2	72.529	2.80684
329-493	K-130	m9	2	0.0168391	9.07755
329-494	K-120	m9	1	10.5406	0.624708
329-495	K-138	m9	2	48.3265	0.0228088
329-496	K-139	m9	2	43.1829	0.801936
329-497	K-122	m9	2	50.3422	0.00357983
329-498	K-118	m12	2	61.3863	0.712848
329-499	K-130	m12	2	56.301	1.52168
329-500	K-120	m12	1	27.8447	0.013805
329-501	K-133	m12	3	74.8534	0.500646
340-003	K-008	m6	1	73.7139	5.08775
340-006	K-096	m6	1	64.2727	6.91787
367-298	K-021	d1	1	0.196369	0.185254
367-299	K-052	d1	2	0.509925	0.478055
367-294	K-053	d1	2	17.5416	65.02
367-300	K-064	d1	1	0.046582	0.0861768
367-303	K-017	d1	1	0.00104125	60.93
367-304	K-040	d1	1	0.0035456	0.0203872
367-307	K-056	d1	2	14.2302	0.0129845
367-322	K-004	d1	3	0.743367	0.595774
367-316	K-008	d1	1	0.00519999	0.0104
367-317	K-029	d1	2	5.77609	62.7376
367-327	K-007	d1	2	0.0790615	64.0526
367-328	K-023	d1	1	0.00115525	0.0392787
367-329	K-034	d1	2	0.00371858	78.3542
367-330	K-033	d1	2	0.00126156	99.8246
367-331	K-042	d1	2	37.3622	54.7116
367-332	K-060	d1	1	0.000660184	0.0336694
367-339	K-022	d1	1	0.00126537	0.0442881
367-341	K-051	d1	3	0.000688212	99.6235
367-342	K-024	d1	2	9.27418	16.2415
367-343	K-055	d1	2	10.9063	76.696
367-344	K-058	d1	1	0.0134254	0.0315891
367-351	K-015	d1	2	31.4136	0.00912242
367-353	K-039	d1	3	0.02978	29.3747
367-354	K-005	d1	2	49.6308	0.00861011
367-355	K-038	d1	3	0.00665584	0.0199675
367-363	K-030	d1	1	0.00547679	0.0148656
367-364	K-050	d1	1	0	0.0160764
367-366	K-061	d1	3	0.00242104	70.5728
367-376	K-049	d1	2	0	99.5113
367-377	K-032	d1	3	29.9002	61.0516
367-378	K-065	d1	1	0.00212247	0.114613
367-387	K-085	d1	1	0.00985804	0.0345032
367-389	K-078	d1	3	0.165812	92.365
367-390	K-111	d1	2	55.3981	31.7657
367-392	K-127	d1	2	0.00243102	99.3801
367-393	K-138	d1	2	7.90622	79.3449
367-402	K-116	d1	1	0.0614912	86.1184
367-403	K-128	d1	2	0.946444	48.8779
367-405	K-139	d1	2	53.5796	13.7531
367-411	K-089	d1	2	0.0462963	0.665509
367-413	K-108	d1	1	0	0
367-415	K-123	d1	1	0.00295159	0
367-423	K-087	d1	2	0.00395366	0.0197683
367-424	K-077	d1	1	0.00860437	0.0301153
367-432	K-110	d1	2	0.722785	2.41624
367-427	K-126	d1	2	0.418834	0.0907473
367-428	K-118	d1	2	21.8567	0.254084
367-429	K-025	d1	2	0.753746	94.9072
367-435	K-084	d1	2	0	99.905
367-436	K-083	d1	1	3.10369	54.0281
367-437	K-109	d1	2	10.2952	0.0142857
367-438	K-098	d1	3	5.61173	0.0800961
367-439	K-105	d1	2	0.0134431	0.00672156
367-440	K-130	d1	2	0.519983	0.16042
367-447	K-048	d1	1	0.0133067	0.0133067
367-448	K-102	d1	2	2.83111	59.1593
367-449	K-096	d1	1	0	0
367-450	K-100	d1	2	0.0832788	1.02909
367-451	K-131	d1	1	0	0
367-452	K-120	d1	1	0	0.0129246
367-467	K-074	d1	1	1.34881	1.97825
367-461	K-101	d1	1	0.00797109	0
367-464	K-133	d1	3	0.0469055	0.0521173
367-471	K-086	d1	3	0	95.7556
367-472	K-106	d1	2	0.238373	0.525394
367-473	K-112	d1	1	0	0.00351543
367-475	K-097	d1	1	0.0310833	0.0259027
367-476	K-137	d1	2	1.20941	98.5102
367-103	K-088	d1	1	0.00627156	0.00313578
368-482	K-031	d1	1	0.543434	2.24858
368-483	K-027	d1	1	2.17534	14.4372
368-484	K-003	d1	1	0.1552	2.72026
368-486	K-062	d1	1	0.412116	1.25712
368-488	K-001	d1	2	0.796112	1.24609
368-490	K-014	d1	1	0.0873424	0.140863
368-492	K-076	d1	1	0.00359725	0.031476
368-495	K-081	d1	1	0.0398641	0.763797
368-497	K-057	d1	2	0.0368058	0.408671
368-500	K-093	d1	2	0.852857	1.08739
368-501	K-119	d1	1	6.13347	10.8171
368-505	K-114	d1	1	0.0971416	0.256161
368-508	K-094	d1	1	0.585457	2.28183
368-509	K-090	d1	1	0.390924	0.512145
368-510	K-129	d1	1	0.261281	0.648292
368-511	K-080	d1	2	0.467005	0.497519
368-521	K-063	d1	1	0	29.3777
368-523	K-010	d1	1	0.0684813	0.181172
311-099	K-021	w1	1	0.00435322	0.0217661
311-100	K-022	w1	1	0.0124732	0.0324303
311-101	K-023	w1	1	0.0850876	0.435648
311-102	K-025	w1	2	44.762	22.0314
311-103	K-028	w1	1	0.241176	49.565
311-104	K-029	w1	2	88.7973	0.178394
311-105	K-030	w1	1	0.011818	0.00787867
311-106	K-031	w1	1	33.9093	0.00730567
311-107	K-032	w1	3	17.573	48.1262
311-108	K-034	w1	2	47.2509	39.2654
311-111	K-021	w2	1	0.327869	0.0210773
311-112	K-022	w2	1	0.00330011	0.0330011
311-113	K-023	w2	1	7.35751	3.95414
311-114	K-025	w2	2	59.1537	0.807107
311-115	K-028	w2	1	38.0148	2.69626
311-116	K-029	w2	2	72.3662	0.470815
311-117	K-030	w2	1	0.0259023	0.0107926
311-118	K-031	w2	1	48.4751	0.024069
311-119	K-032	w2	3	72.9496	17.6166
311-123	K-021	m1	1	0.0118254	64.7155
311-124	K-022	m1	1	5.13041	2.96256
311-125	K-023	m1	1	97.9392	1.72739
311-126	K-025	m1	2	62.0389	4.53292
311-127	K-028	m1	1	60.4475	5.83235
311-128	K-029	m1	2	86.34	7.81674
311-129	K-030	m1	1	0.0408527	0.00928471
311-130	K-031	m1	1	9.55218	0.0395302
311-131	K-032	m1	3	75.9726	15.2121
311-132	K-034	m1	2	72.9574	19.517
311-135	K-021	m2	1	0.0231134	53.1376
311-136	K-022	m2	1	15.5368	2.69486
311-137	K-023	m2	1	74.1506	15.6396
311-138	K-025	m2	2	78.8511	3.8087
311-139	K-028	m2	1	72.4918	0.248832
311-140	K-029	m2	2	63.4263	12.3895
311-141	K-030	m2	1	72.9597	0.0760141
311-142	K-031	m2	1	79.5766	0.0177732
311-143	K-032	m2	3	72.7925	8.71414
311-144	K-034	m2	2	60.1591	13.1387
311-147	K-039	w1	3	0.101743	6.84615
311-148	K-040	w1	1	0.0160292	0.00320585
311-149	K-041	w1	2	46.7226	37.8005
311-150	K-043	w1	2	88.587	0.0244166
311-151	K-044	w1	2	37.3955	28.5011
311-152	K-046	w1	1	0.0191889	0.0159908
311-153	K-047	w1	2	68.2562	25.2135
311-154	K-049	w1	2	61.4288	3.91106
311-155	K-050	w1	1	0.0140472	0.110621
311-156	K-051	w1	3	0.0104041	89.3296
311-159	K-039	w2	3	0.264767	0.0344198
311-160	K-040	w2	1	0.00761537	0
311-161	K-041	w2	2	40.212	7.32479
311-162	K-043	w2	2	79.4841	0.168452
311-163	K-044	w2	2	86.5178	4.64781
311-164	K-046	w2	1	0.0291005	0.502646
311-165	K-047	w2	2	43.6089	23.7562
311-166	K-049	w2	2	84.1665	2.12566
311-167	K-050	w2	1	0.0281886	49.1891
311-168	K-051	w2	3	0.0579384	0.64376
311-171	K-039	m1	3	0.747541	0.351998
311-172	K-040	m1	1	0	0.0294357
311-173	K-041	m1	2	66.4972	4.17375
311-174	K-043	m1	2	94.4764	0.0295667
311-175	K-044	m1	2	90.5178	1.73022
311-176	K-046	m1	1	0.00220707	33.031
311-177	K-047	m1	2	0.044341	75.7455
311-178	K-049	m1	2	88.3315	6.00392
311-179	K-050	m1	1	64.7046	18.7071
311-180	K-051	m1	3	0.01844	51.028
311-183	K-039	m2	3	70.8554	0.393416
311-184	K-040	m2	1	77.445	0.0777678
311-185	K-041	m2	2	68.0045	6.86195
311-186	K-043	m2	2	92.5334	0.0568772
311-187	K-044	m2	2	82.7989	8.4112
311-188	K-046	m2	1	0.0200716	77.468
311-189	K-047	m2	2	20.8396	57.6191
311-190	K-049	m2	2	79.3882	6.10968
311-191	K-050	m2	1	95.3561	2.71727
311-192	K-051	m2	3	40.7021	15.4405
312-003	K-004	w1	3	13.6152	52.6141
312-004	K-007	w1	2	37.1948	27.8047
312-005	K-008	w1	1	0.0147125	0.00470799
312-006	K-011	w1	2	43.6381	15.8994
312-007	K-012	w1	2	31.1263	50.2299
312-008	K-014	w1	1	0	0.0020659
312-009	K-015	w1	2	39.5719	0.00293198
312-010	K-016	w1	1	0.0663299	0.0102046
312-011	K-017	w1	1	0.00950006	0.0285002
312-012	K-020	w1	1	0.0582032	34.4015
312-015	K-004	w2	3	49.5746	22.4003
312-016	K-007	w2	2	69.7802	10.5661
312-017	K-008	w2	1	0.0472118	0.00164692
312-018	K-011	w2	2	59.6048	19.7416
312-019	K-012	w2	2	65.8995	3.20642
312-020	K-014	w2	1	0.0222626	0
312-021	K-015	w2	2	61.6498	0.000972318
312-022	K-016	w2	1	68.3472	0
312-023	K-017	w2	1	0.0232666	24.9252
312-024	K-020	w2	1	74.1209	0.11088
312-027	K-004	m1	3	42.2374	22.9526
312-028	K-007	m1	2	0.025008	38.7839
312-029	K-008	m1	1	71.3015	14.3724
312-030	K-011	m1	2	70.0628	5.54513
312-031	K-012	m1	2	69.1049	2.17311
312-032	K-014	m1	1	0	0
312-033	K-015	m1	2	50.1823	0
312-034	K-016	m1	1	76.4087	0.729537
312-035	K-017	m1	1	4.61041	0.40521
312-039	K-004	m2	3	71.0561	12.2477
312-040	K-007	m2	2	0.373717	16.3778
312-041	K-008	m2	1	63.7188	16.7386
312-042	K-011	m2	2	79.5621	3.32713
312-043	K-012	m2	2	90.0517	0.686621
312-044	K-014	m2	1	16.2997	0
312-045	K-015	m2	2	79.8301	0
312-046	K-016	m2	1	62.5956	2.05512
312-047	K-017	m2	1	19.299	0.632646
312-048	K-020	m2	1	80.1999	3.70242
312-051	K-004	m4	3	81.3181	2.01864
312-052	K-007	m4	2	66.3426	6.32887
312-053	K-008	m4	1	78.2157	2.1133
312-054	K-011	m4	2	85.9692	2.15278
312-055	K-012	m4	2	88.6756	4.25427
312-056	K-014	m4	1	11.1975	3.04705
312-057	K-015	m4	2	77.764	0.247742
312-058	K-016	m4	1	58.6804	12.2964
312-059	K-017	m4	1	37.8632	2.18272
312-060	K-020	m4	1	76.4768	1.77076
312-063	K-004	m6	3	67.6694	5.79123
312-064	K-007	m6	2	65.7398	5.67562
312-065	K-008	m9	1	16.8937	4.60844
312-066	K-011	m6	2	78.9781	0.191504
312-067	K-012	m6	2	86.9619	1.21635
312-068	K-014	m6	1	13.816	8.63345
312-069	K-015	m6	2	87.9114	3.44565
312-070	K-016	m6	1	61.6943	0.838486
312-071	K-017	m6	1	11.6849	0.903287
312-072	K-020	m6	1	81.451	4.22906
312-075	K-004	m9	3	67.2592	0.694324
312-076	K-007	m9	2	0.0121875	40.4305
312-077	K-008	m12	1	75.0616	0.403644
312-078	K-011	m9	2	63.4299	0.349111
312-079	K-012	m9	2	39.7002	0.0596889
312-081	K-015	m9	2	64.6454	0.0140528
312-082	K-016	m9	1	64.2895	0.188409
312-083	K-017	m9	1	10.3243	0.0481193
312-084	K-020	m9	1	62.7952	0.390673
312-087	K-004	m12	3	56.8958	0.560457
312-088	K-007	m12	2	0.0806213	1.00239
312-091	K-012	m12	2	4.68625	0.00683792
312-092	K-014	m12	1	30.9482	0.962445
312-093	K-015	m12	2	27.3698	0
312-094	K-016	m12	1	33.4563	1.31707
312-095	K-017	m12	1	17.2755	0.225806
312-096	K-020	m12	1	55.0275	0.0115479
313-195	K-021	m4	1	0.0987542	37.7849
313-196	K-022	m4	1	20.8511	2.4732
313-197	K-023	m4	1	0.035059	12.1697
313-198	K-025	m4	2	80.5508	6.63829
313-200	K-029	m4	2	91.3837	2.00037
313-201	K-030	m4	1	73.6204	12.5485
313-203	K-032	m4	3	63.6126	5.81702
313-204	K-034	m4	2	79.4085	4.25323
313-207	K-021	m6	1	0.0777399	19.0008
313-208	K-022	m6	1	0.0906815	3.01931
313-209	K-023	m6	1	0.100672	30.683
313-210	K-025	m9	2	67.5092	0.13784
313-211	K-028	m6	1	84.2585	0.251391
313-212	K-029	m6	2	82.1664	2.75582
313-213	K-030	m6	1	78.2386	15.1054
313-214	K-031	m6	1	72.7611	0.646274
313-215	K-032	m6	3	72.3367	7.43106
313-216	K-034	m6	2	75.3611	3.80153
313-219	K-021	m9	1	81.8451	7.14978
313-220	K-022	m9	1	29.3509	0.0937613
313-221	K-023	m9	1	69.684	3.6086
313-222	K-025	m6	2	76.8093	14.1004
313-223	K-028	m9	1	33.7397	0.100165
313-224	K-029	m9	2	68.4346	2.30862
313-225	K-030	m9	1	81.0398	0.683217
313-226	K-031	m9	1	72.6703	0.0885337
313-227	K-032	m9	3	61.6472	0.194155
313-228	K-034	m9	2	64.7544	0.0879111
313-231	K-021	m12	1	83.4512	2.76387
313-232	K-022	m12	1	14.4172	0.0164345
313-233	K-023	m12	1	79.3678	7.56691
313-234	K-025	m12	2	57.6201	0.009042
313-236	K-029	m12	2	55.741	0.0111259
313-237	K-030	m12	1	84.1923	0.0674419
313-238	K-031	m12	1	50.4078	0.00601628
313-239	K-032	m12	3	38.1668	5.25255
313-240	K-034	m12	2	42.6154	1.15321
313-243	K-039	m4	3	69.4497	0.051889
313-244	K-040	m4	1	79.474	1.61644
313-245	K-041	m4	2	72.3782	5.61581
313-246	K-043	m4	2	83.1114	0.00597193
313-247	K-044	m4	2	71.1014	3.85643
313-248	K-046	m4	1	0.0215574	67.299
313-249	K-047	m4	2	61.624	14.1418
313-250	K-049	m4	2	78.4874	4.83652
313-251	K-050	m4	1	86.8959	3.38941
313-252	K-051	m6	3	50.907	0.196193
313-255	K-039	m6	3	75.8227	0.0857672
313-256	K-040	m6	1	79.2759	5.34612
313-257	K-041	m6	2	62.2132	3.67417
313-258	K-043	m6	2	79.288	6.04788
313-259	K-044	m6	2	69.4812	9.06331
313-260	K-046	m6	1	0.0982069	10.1042
313-261	K-047	m6	2	43.6249	29.1617
313-262	K-049	m6	2	80.0739	2.03604
313-263	K-050	m6	1	83.3213	7.16212
313-264	K-051	m9	3	0.0371309	1.04451
313-267	K-039	m9	3	81.5321	0.83182
313-268	K-040	m9	1	45.6633	0.477079
313-269	K-041	m9	2	0.0495965	7.72202
313-270	K-043	m9	2	58.6492	4.01278
313-271	K-044	m9	2	71.3017	2.12576
313-272	K-046	m9	1	60.1223	0.259825
313-273	K-047	m9	2	41.2416	13.2921
313-274	K-049	m9	2	67.5398	0.337485
313-275	K-050	m9	1	63.5836	0.812255
313-276	K-051	m12	3	48.5846	0.127965
313-279	K-039	m12	3	29.8754	0.83886
313-280	K-040	m12	1	51.3276	3.68213
313-281	K-041	m12	2	0.0204716	0.0686791
313-282	K-043	m12	2	22.0741	0.0776219
313-283	K-044	m12	2	60.559	3.80058
313-284	K-046	m12	1	9.29644	2.77746
313-286	K-049	m12	2	42.5554	0.161002
313-287	K-050	m12	1	20.4368	3.77934
314-387	K-052	w1	2	65.5614	0.00185653
314-388	K-059	w1	1	0.730412	0.00429023
314-389	K-054	w1	2	89.97	1.43794
314-390	K-053	w1	2	72.4286	1.28113
314-391	K-003	w1	1	34.5419	0.0465393
314-392	K-062	w1	1	0.00697986	0.0020529
314-393	K-033	w1	2	56.1675	1.09399
314-394	K-024	w1	2	34.7633	13.055
314-395	K-005	w1	2	60.5395	14.7224
314-396	K-061	w1	3	0.0393691	73.0568
314-399	K-052	w2	2	48.0822	0.00203583
314-400	K-059	w2	1	46.3325	0
314-401	K-054	w2	2	78.0637	2.31371
314-402	K-053	w2	2	43.1408	0.180214
314-403	K-003	w2	1	18.2673	15.572
314-404	K-062	w2	1	0.0141534	5.1246
314-405	K-033	w2	2	42.9452	5.64795
314-406	K-024	w2	2	59.5756	13.1601
314-407	K-005	w2	2	54.0252	7.94305
314-408	K-061	w2	3	0.0139509	67.9269
314-411	K-052	m1	2	28.5678	2.13345
314-412	K-059	m1	1	81.8126	0.00308366
314-413	K-054	m1	2	90.9531	0.536157
314-414	K-053	m1	2	40.039	0.0060024
314-415	K-003	m1	1	83.8635	1.69803
314-416	K-062	m1	1	0.557683	19.2199
314-417	K-033	m1	2	73.3755	14.5343
314-418	K-024	m1	2	83.2081	5.4634
314-419	K-005	m1	2	50.9171	0.676148
314-423	K-052	m2	2	77.0917	8.70044
314-424	K-059	m2	1	77.9177	0.00564621
314-425	K-054	m2	2	93.0732	0.367315
314-426	K-053	m2	2	43.5884	14.4637
314-427	K-003	m2	1	75.7967	15.9519
314-428	K-062	m2	1	0.713167	9.26705
314-429	K-033	m2	2	78.3824	9.88118
314-430	K-024	m2	2	76.9839	0.580019
314-431	K-005	m2	2	66.6107	2.41388
314-432	K-061	m2	3	0.0543457	60.5101
314-435	K-065	w1	1	0.00344975	0.00206985
314-436	K-037	w1	2	74.5304	0.0135947
314-437	K-064	w1	1	0.027183	0
314-438	K-056	w1	2	72.8388	0.00132954
314-439	K-010	w1	1	0.0384742	0.0238174
314-440	K-042	w2	2	75.1246	3.29911
314-441	K-055	w1	2	66.7831	3.52978
314-442	K-038	w1	3	0.19717	16.0227
314-443	K-069	w1	1	0.0363284	0.00201824
314-444	K-057	w1	2	75.7827	0.00656383
314-447	K-065	w2	1	0.0302351	0.00503918
314-448	K-037	w2	2	77.0657	0.00208286
314-449	K-064	w2	1	73.0384	0.00386713
314-450	K-056	w2	2	63.9156	0
314-451	K-010	w2	1	66.0102	0.933625
314-452	K-042	w1	2	83.2379	14.3747
314-453	K-055	w2	2	61.7818	0.817757
314-454	K-038	w2	3	0.192154	39.6477
314-455	K-069	w2	1	0.0243321	0.00243321
314-456	K-057	w2	2	78.0506	0.0129917
314-459	K-065	m1	1	22.2676	0.0553074
314-460	K-037	m1	2	80.0581	0
314-461	K-064	m1	1	93.4053	0
314-462	K-056	m1	2	81.861	0
314-463	K-010	m1	1	67.3581	0.0194326
314-464	K-042	m1	2	87.6745	1.53314
314-465	K-055	m1	2	43.8675	2.24713
314-466	K-038	m1	3	65.3719	8.65923
314-467	K-069	m1	1	0.0518254	1.33019
314-468	K-057	m1	2	54.5567	0
314-471	K-065	m2	1	70.3083	11.6974
314-472	K-037	m2	2	86.4867	0.766731
314-473	K-064	m2	1	84.4576	0
314-474	K-056	m2	2	80.8277	0.00234869
314-475	K-010	m2	1	53.5549	1.13291
314-476	K-042	m2	2	72.4224	6.69137
314-477	K-055	m2	2	49.9015	1.40841
314-478	K-038	m2	3	65.2889	11.9946
314-479	K-069	m2	1	66.5459	10.7132
314-480	K-057	m2	2	48.0351	0
315-003	K-052	m4	2	71.9979	0.250226
315-004	K-059	m4	1	82.2067	0
315-005	K-054	m4	2	79.3364	4.02554
315-006	K-053	m4	2	73.4199	6.7208
315-007	K-003	m4	1	86.8083	6.29859
315-008	K-062	m4	1	89.8096	5.06047
315-009	K-033	m4	2	76.0914	4.1928
315-010	K-024	m4	2	68.6418	4.16809
315-011	K-005	m4	2	68.2178	1.01428
315-012	K-061	m4	3	0.0503981	36.899
315-015	K-052	m6	2	89.5211	0.0129689
315-016	K-059	m6	1	83.0907	0.463763
315-017	K-054	m6	2	90.3147	3.23403
315-018	K-053	m6	2	64.5256	5.89947
315-019	K-003	m6	1	90.3316	0.222622
315-020	K-062	m6	1	89.4931	2.37528
315-021	K-033	m6	2	57.5909	4.83489
315-022	K-024	m6	2	73.5799	1.47306
315-023	K-005	m6	2	1.33583	2.3973
315-024	K-061	m6	3	55.7538	1.91512
315-027	K-052	m9	2	42.3762	0.0167996
315-028	K-059	m9	1	79.0644	0.0685143
315-029	K-054	m9	2	71.481	0.383907
315-030	K-053	m9	2	52.8557	0.0197257
315-031	K-003	m9	1	56.972	0.0542074
315-032	K-062	m9	1	74.0258	0.126794
315-033	K-033	m9	2	0.0383064	0.0649081
315-034	K-024	m9	2	64.1204	0.0242827
315-035	K-005	m9	2	67.2695	0.015493
315-036	K-061	m9	3	43.6787	0.191671
315-039	K-052	m12	2	23.3596	1.30131
315-040	K-059	m12	1	41.8744	0
315-041	K-054	m12	2	34.9238	2.62427
315-042	K-053	m12	2	66.4883	0.0373343
315-043	K-003	m12	1	23.5951	4.65
315-044	K-062	m12	1	44.8871	0.0366056
315-045	K-033	m12	2	0.064663	4.59951
315-046	K-024	m12	2	59.8955	0.366169
315-047	K-005	m12	2	56.9282	2.99156
315-048	K-061	m12	3	48.3003	1.23338
315-051	K-065	m4	1	72.0617	1.08256
315-052	K-037	m4	2	86.2357	0.354461
315-053	K-064	m4	1	82.9099	8.40247
315-054	K-056	m4	2	91.6091	0.117908
315-055	K-010	m4	1	83.2247	1.21006
315-056	K-042	m4	2	82.8835	12.3152
315-057	K-055	m4	2	51.6693	0.97768
315-058	K-038	m4	3	84.4847	6.11554
315-059	K-069	m4	1	81.2535	5.91128
315-060	K-057	m4	2	83.3373	2.14733
315-063	K-065	m6	1	72.4482	0.320346
315-064	K-037	m6	2	83.8805	1.02181
315-065	K-064	m6	1	87.1861	2.42137
315-067	K-010	m6	1	70.7965	2.3081
315-068	K-042	m6	2	84.4967	8.68163
315-069	K-055	m6	2	51.4736	0.247713
315-070	K-038	m6	3	85.5942	2.2947
315-071	K-069	m6	1	87.335	1.31999
315-072	K-057	m6	2	71.775	0.67674
315-075	K-065	m9	1	78.6666	0.0917668
315-076	K-037	m9	2	96.5137	0.0759231
315-077	K-064	m9	1	82.8651	0.749406
315-078	K-056	m6	2	78.5422	0.00699864
315-079	K-010	m9	1	63.4096	0.192622
315-080	K-042	m9	2	85.0108	2.63772
315-081	K-055	m9	2	41.8388	3.18791
315-082	K-038	m9	3	66.7258	0.0231526
315-083	K-069	m9	1	0.120855	16.5858
315-087	K-065	m12	1	0.0445707	0.685275
315-088	K-037	m12	2	69.4992	0.171282
315-089	K-064	m12	1	53.03	7.12367
315-090	K-056	m12	2	35.9449	0.0257082
315-091	K-010	m12	1	61.09	0.197617
315-092	K-042	m12	2	68.3766	0.100469
315-094	K-038	m12	3	38.0604	0
315-095	K-069	m12	1	45.1181	1.74301
316-099	K-027	w1	1	0.0100483	0.0261257
316-100	K-063	w1	1	27.2037	23.0347
316-101	K-001	w1	2	46.0825	28.9029
316-102	K-068	w1	3	9.86251	52.2203
316-103	K-073	w1	3	0.133346	57.019
316-104	K-060	w1	1	0.00932035	0.0213037
316-105	K-072	w1	3	0.0145933	68.4559
316-106	K-067	w1	3	0.021173	94.4908
316-107	K-058	w1	1	0.0417204	0.0379276
316-108	K-076	w1	1	0.0214967	0.0265547
316-111	K-027	w2	1	0.00292723	14.9494
316-112	K-063	w2	1	0.0311315	28.4683
316-113	K-001	w2	2	61.8408	20.007
316-114	K-068	w2	3	0.00210314	40.477
316-115	K-073	w2	3	41.4617	40.3408
316-116	K-060	w2	1	0.0115988	0.0208778
316-117	K-072	w2	3	0.0124359	2.40012
316-118	K-067	w2	3	0.0270646	60.8065
316-119	K-058	w2	1	0.00627235	0.00836313
316-120	K-076	w2	1	55.7906	0.00785694
316-123	K-027	m2	1	73.767	4.84458
316-124	K-063	m1	1	0.778764	18.0309
316-125	K-001	m1	2	71.893	1.39384
316-126	K-068	m1	3	0.016863	22.7337
316-127	K-073	m1	3	62.368	22.3611
316-128	K-060	m1	1	85.0741	1.26042
316-129	K-072	m1	3	43.0513	14.0616
316-130	K-067	m1	3	0.0625668	10.2818
316-131	K-058	m1	1	92.465	0.00998542
316-132	K-076	m1	1	0.732048	79.4796
316-135	K-027	m1	1	0.655595	33.2158
316-136	K-063	m2	1	27.6302	12.9891
316-137	K-001	m2	2	23.2737	20.2215
316-138	K-068	m2	3	0.00835911	53.2166
316-139	K-073	m2	3	91.0448	2.50065
316-140	K-060	m2	1	84.0885	3.36601
316-141	K-072	m2	3	44.743	36.8557
316-142	K-067	m2	3	78.7027	1.95976
316-143	K-058	m2	1	87.6714	0.0195599
316-144	K-076	m2	1	0.0157112	53.5228
316-147	K-081	w1	1	0.0953239	0.0138653
316-148	K-018	w1	1	0.0206301	0.00601711
316-149	K-085	w1	1	0.0114305	0.0247662
316-150	K-082	w1	1	0.00567904	65.4919
316-151	K-088	w1	1	0.0319622	0.0111868
316-152	K-089	w1	2	65.1578	10.4889
316-153	K-087	w1	2	28.2772	21.3955
316-154	K-084	w1	2	68.3625	13.9162
316-155	K-048	w1	1	0.0257991	0.0154795
316-156	K-074	w1	1	0.00461986	0.0123196
316-159	K-081	w2	1	18.321	0.00854026
316-160	K-018	w2	1	80.1899	0.00335574
316-161	K-085	w2	1	0.0529544	0.00882574
316-162	K-082	w2	1	0.00769979	11.2686
316-163	K-088	w2	1	0.0688023	0.00335621
316-164	K-089	w2	2	77.3107	3.78054
316-165	K-087	w2	2	14.614	2.32183
316-166	K-084	w2	2	52.6996	7.27843
316-167	K-048	w2	1	0.0174208	0.0134615
316-168	K-074	w2	1	0.0334717	0.0100415
316-171	K-081	m1	1	56.6269	0.0108129
316-172	K-018	m1	1	71.9778	6.89391
316-173	K-085	m1	1	60.531	0.00774054
316-174	K-082	m1	1	44.0268	2.27333
316-175	K-088	m1	1	71.5932	0.00635356
316-176	K-089	m1	2	55.2319	22.4781
316-177	K-087	m1	2	77.043	0.999482
316-178	K-084	m1	2	64.9794	14.2678
316-179	K-048	m1	1	72.5184	0.0846601
316-180	K-074	m1	1	34.5311	15.4864
316-183	K-081	m2	1	43.587	40.8301
316-184	K-018	m2	1	82.3758	0.715488
316-185	K-085	m2	1	0.0477259	0.0254538
316-186	K-082	m2	1	64.0221	2.87257
316-187	K-088	m2	1	77.9952	0.00734349
316-188	K-089	m2	2	72.0177	13.6942
316-189	K-087	m2	2	81.3714	0.766548
316-190	K-084	m2	2	57.4959	13.2194
316-191	K-048	m2	1	65.8164	1.16212
316-192	K-074	m2	1	28.7483	34.1175
320-195	K-027	m4	1	72.9252	2.29495
320-196	K-063	m4	1	17.2496	1.23292
320-197	K-001	m4	2	59.5389	20.5122
320-198	K-068	m4	3	73.4466	20.2416
320-200	K-060	m4	1	79.4852	4.51907
320-201	K-072	m4	3	86.4323	1.02241
320-202	K-067	m4	3	84.849	6.3356
320-203	K-058	m4	1	78.8556	1.76707
320-204	K-076	m6	1	57.9922	1.74505
320-208	K-063	m6	1	39.3066	3.10779
320-209	K-001	m6	2	77.4594	2.76222
320-210	K-068	m6	3	90.9254	6.98642
320-211	K-073	m6	3	83.9909	0.398231
320-212	K-060	m6	1	77.2478	10.8529
320-213	K-072	m6	3	68.0621	6.28728
320-214	K-067	m6	3	5.84485	11.1826
320-215	K-058	m6	1	80.1913	0.866453
320-216	K-076	m9	1	35.2195	0.785702
320-219	K-027	m9	1	80.2453	0.124687
320-220	K-063	m9	1	27.924	2.64134
320-221	K-001	m9	2	71.9633	1.54462
320-222	K-068	m9	3	74.2292	0.76531
320-223	K-073	m9	3	78.3799	0.0863789
320-224	K-060	m9	1	81.4858	0.348313
320-225	K-072	m9	3	89.9251	0.386838
320-226	K-067	m9	3	68.8704	0.617713
320-227	K-058	m9	1	44.0345	0.624668
320-228	K-076	m12	1	26.1966	0
320-231	K-027	m12	1	30.5652	0.00443446
320-232	K-063	m12	1	30.7044	0.743057
320-233	K-001	m12	2	57.1149	0.0117638
320-234	K-068	m12	3	77.2259	0.0229133
320-235	K-073	m12	3	56.339	0.107594
320-236	K-060	m12	1	51.6769	3.19758
320-237	K-072	m12	3	48.1547	0.084009
320-238	K-067	m12	3	59.7728	0.00454365
320-239	K-058	m12	1	34.7495	0
320-240	K-076	m4	1	57.3699	1.82722
320-243	K-081	m4	1	90.5539	8.63624
320-244	K-018	m4	1	84.9391	1.36253
320-245	K-085	m4	1	15.0189	0.00602845
320-246	K-082	m4	1	75.916	12.1526
320-247	K-088	m4	1	77.4841	2.45119
320-248	K-089	m4	2	71.2088	11.9491
320-249	K-087	m4	2	67.8659	0.237336
320-250	K-084	m4	2	69.9791	5.37941
320-251	K-048	m4	1	65.2091	5.10083
320-255	K-081	m6	1	71.4748	0.261214
320-256	K-018	m6	1	82.0859	1.2693
320-257	K-085	m6	1	80.0894	10.6929
320-258	K-082	m6	1	83.364	2.23477
320-259	K-088	m6	1	80.3773	3.02877
320-260	K-089	m6	2	0.831384	34.1939
320-261	K-087	m6	2	77.2659	3.22348
320-262	K-084	m6	2	54.9065	4.25524
320-263	K-048	m6	1	85.8342	2.29151
320-264	K-074	m6	1	0.0279296	0.598492
320-267	K-081	m9	1	68.9861	1.94409
320-268	K-018	m9	1	72.0758	0.235724
320-269	K-085	m9	1	70.0941	0.322935
320-270	K-082	m9	1	80.3582	0.944579
320-271	K-088	m9	1	29.5498	2.54906
320-272	K-089	m9	2	0.167368	23.68
320-273	K-087	m9	2	39.1972	3.53218
320-274	K-084	m9	2	76.6629	5.53156
320-275	K-048	m9	1	69.7911	0.0655316
320-276	K-074	m9	1	5.62615	2.44157
320-279	K-081	m12	1	34.3059	0.217776
320-280	K-018	m12	1	57.9836	0.152758
320-281	K-085	m12	1	48.7017	0.0145264
320-282	K-082	m12	1	10.4447	0.0219806
320-283	K-088	m12	1	2.92464	6.48312
320-284	K-089	m12	2	32.0051	6.7962
320-285	K-087	m12	2	16.4444	0.0213057
320-286	K-084	m12	2	39.3251	7.55191
320-287	K-048	m12	1	49.8518	0.00740938
320-288	K-074	m12	1	0.693497	0.0643716
321-387	K-086	w1	3	0.0228087	55.4725
321-388	K-093	w1	2	41.3342	16.1081
321-389	K-091	w1	1	0.0268745	0.00424334
321-390	K-103	w1	1	61.0117	0.00787228
321-391	K-077	w1	1	24.8506	18.2523
321-392	K-083	w1	1	0.029933	0
321-393	K-104	w1	1	0.00756121	0.00604897
321-394	K-102	w1	2	80.6551	7.5987
321-395	K-090	w1	1	0.713273	0.0131546
321-396	K-106	w1	2	32.4238	0.00960799
321-399	K-086	w2	3	0.0785534	6.95511
321-400	K-093	w2	2	69.9218	2.66028
321-401	K-091	w2	1	0.0490751	36.6359
321-402	K-103	w2	1	43.8053	0.207074
321-403	K-077	w2	1	77.9142	2.61115
321-404	K-083	w2	1	0.0332679	6.35916
321-405	K-104	w2	1	0.0158761	0.0122124
321-406	K-102	w2	2	88.647	8.53705
321-407	K-090	w2	1	0.0615649	0.302228
321-408	K-106	w2	2	47.974	0.00652146
321-411	K-086	m1	3	60.9396	0.152246
321-412	K-093	m1	2	70.9088	1.47344
321-413	K-091	m1	1	0.100136	12.3583
321-414	K-103	m1	1	52.2443	22.9543
321-415	K-077	m1	1	74.5955	1.61806
321-416	K-083	m1	1	0.0692756	0.00147395
321-417	K-104	m1	1	5.13689	0.00335233
321-418	K-102	m1	2	84.3246	4.31578
321-419	K-090	m1	1	82.191	1.83055
321-420	K-106	m1	2	78.1488	2.19829
321-423	K-086	m2	3	56.5017	2.30264
321-424	K-093	m2	2	34.8191	1.56191
321-425	K-091	m2	1	0.0722926	0.449821
321-426	K-103	m2	1	65.8341	18.1642
321-427	K-077	m2	1	69.2003	7.53796
321-428	K-083	m2	1	0.495327	0
321-429	K-104	m2	1	44.437	0.0032738
321-430	K-102	m2	2	88.9612	3.48145
321-431	K-090	m2	1	67.0634	16.9299
321-432	K-106	m2	2	73.126	1.26384
321-435	K-078	w1	3	0.0527468	29.3971
321-437	K-108	w1	1	5.85895	0.0110027
321-438	K-110	w1	2	60.6359	34.6177
321-439	K-109	w1	2	56.2483	0.0026021
321-440	K-096	w1	1	0.0233769	0.00425035
321-441	K-101	w1	1	0.00876885	0.0284988
321-442	K-112	w1	1	0.0431028	0.00445891
321-443	K-111	w1	2	54.5307	25.5052
321-444	K-107	w1	3	0.0151043	72.5349
321-447	K-078	w2	3	58.1741	3.98203
321-449	K-108	w2	1	88.0765	0.00475133
321-450	K-110	w2	2	42.3762	32.1443
321-451	K-109	w2	2	70.3922	0.00285735
321-452	K-096	w2	1	57.4784	0.00126602
321-453	K-101	w2	1	0.0207297	0.0103648
321-454	K-112	w2	1	79.9866	0.00262006
321-455	K-111	w2	2	48.4121	38.7279
321-456	K-107	w2	3	0.0498658	25.7806
321-459	K-078	m1	3	63.5187	5.81701
321-461	K-108	m1	1	92.6871	2.19912
321-462	K-110	m1	2	48.5497	34.2822
321-463	K-109	m1	2	68.5592	0.00751993
321-464	K-096	m1	1	81.543	0.00173142
321-465	K-101	m1	1	0.70086	0.0144342
321-466	K-112	m1	1	65.1714	0.00420813
321-467	K-111	m1	2	36.3205	52.3879
321-468	K-107	m1	3	0.0419883	16.9294
321-471	K-078	m2	3	52.2652	13.2876
321-473	K-108	m2	1	84.5663	2.01099
321-474	K-110	m2	2	49.4034	38.9733
321-475	K-109	m2	2	68.2165	0.00138587
321-476	K-096	m2	1	93.4074	0.00109095
321-477	K-101	m2	1	0.738386	26.225
321-479	K-111	m2	2	16.8897	37.2815
321-480	K-107	m2	3	0.132742	10.0943
322-387	K-118	w1	2	72.9504	7.97259
322-388	K-130	w1	2	81.6673	0
322-389	K-120	w1	1	0.00521349	0.00521349
322-390	K-133	w1	3	30.6988	44.0185
322-391	K-135	w1	2	31.7325	44.0858
322-392	K-136	w1	2	70.9384	2.3819
322-393	K-137	w1	2	73.2062	16.5615
322-394	K-138	w1	2	70.8574	14.2517
322-395	K-139	w1	2	47.2315	42.601
322-396	K-122	w1	2	91.9287	0.00667601
322-399	K-118	w2	2	86.8623	0.594095
322-400	K-130	w2	2	67.3768	0
322-401	K-120	w2	1	75.8987	0
322-402	K-133	w2	3	60.6927	11.1461
322-403	K-135	w2	2	32.2792	25.3401
322-404	K-136	w2	2	85.488	0.109591
322-405	K-137	w2	2	78.9702	9.40797
322-406	K-138	w2	2	75.7082	6.44301
322-407	K-139	w2	2	58.6474	24.7457
322-408	K-122	w2	2	94.2115	0.204363
322-411	K-118	m1	2	90.6338	1.0439
322-412	K-130	m1	2	4.39982	0
322-414	K-133	m1	3	68.152	12.5237
322-415	K-135	m1	2	39.9347	6.52196
322-416	K-136	m1	2	75.0167	10.5624
322-417	K-137	m1	2	80.6696	6.51803
322-418	K-138	m1	2	85.5558	1.02238
322-419	K-139	m1	2	50.3092	28.8787
322-420	K-122	m1	2	85.8173	10.8387
322-423	K-118	m2	2	85.93	1.69712
322-424	K-130	m2	2	30.3413	0
322-425	K-120	m2	1	61.691	0.316957
322-426	K-133	m2	3	72.1924	9.66964
322-427	K-135	m2	2	20.7853	0.0136565
322-428	K-136	m2	2	88.111	1.16603
322-430	K-138	m2	2	66.8568	12.6465
322-431	K-139	m2	2	86.69	10.4415
322-432	K-122	m2	2	94.4436	2.48912

## Sheet: Table1
dn_nr	sex	vag_b	ab_prenat	bottle_excl	BV_dagen	sibs	n_sibs	pets	ab_m3	ab_y1	AB_courses	AB_courses_m18
K-100	2	1	0	0	50	1	1	0	0	0	0
K-116	2	0	0	1	0	1	1	0	0	0	0
K-114	1	1	0	0	25	0	0	1	0	0	0	0
K-094	1	0	0	1	0	1	1	0	1	1	2
K-115	2	1	0	0	5	1	1	0	1	1	1	1
K-098	1	0	0	0	234	1	1	0	0	0	0	0
K-128	2	1	0	0	221	1	2	0	0	0	0	0
K-117	2	0	0	0	23	1	1	0	1	1	1
K-080	2	1	0	1	0	0	0	0	0	0	0	0
K-119	2	1	0	0	97	0	0	0	0	1	2
K-123	1	0	0	1	0	0	0	1	0	1	4	4
K-126	2	1	0	1	0	1	2	0	0	0	0
K-105	1	1	0	0	131	0	0	1	0	0	0	1
K-131	2	0	0	0	188	1	1	0	0	0	0	0
K-129	1	0	0	0	181	1	2	0	0		0
K-097	2	0	0	0	64	0	0	1	0	0	0	0
K-127	1	1	0	0	229	1	2	1	0	0	0
K-099	1	1	0	0	359	1	1	1	0	0	0	0
K-132	2	0	0	0	41	1	1	1	0	0	0
K-134	1	0	0	0	370	1	1	0	0	0	0	1
K-020	1	0	0	0	52	1	1	0	1	1	1
K-061	1	1	0	0	161	0	0	1	1	1	1
K-120	1	0	0	0	17	1	1	0	0	1	2	3
K-021	2	1	0	0	368	1	2	0	0	0	0	0
K-022	1	0	0	1	0	1	3	1	0	0	0
K-023	1	0	0	0	366	1	1	1	0	1	1	1
K-025	2	1	0	0	270	1	2	0	0	0	0	0
K-028	1	0	0	0	11	1	2	1	0	1	1	1
K-029	2	1	0	0	361	1	1	1	0	0	0	0
K-030	1	0	0	0	41	1	1	1	0	1	1
K-031	2	0	0	0	175	0	0	1	0	0	0	0
K-032	1	0	0	0	271	1	1	0	0	1	1	1
K-034	1	1	0	0	326	1	2	0	0	1	2	2
K-039	2	1	0	0	175	0	0	0	0	1	2
K-040	2	0	0	0	46	0	0	1	0	1	2	2
K-041	1	1	0	0	1	0	0	0	0	0	0	0
K-043	1	1	0	0	361	0	0	0	0	0	0	0
K-044	2	1	0	0	245	0	0	0	0	1	1
K-046	2	1	0	0	188	1	1	0	0	0	0
K-047	2	1	0	0	375	1	1	0	0	0	0	0
K-049	1	1	0	0	169	1	1	0	0	0	0	0
K-050	1	0	0	1	0	1	1	1	0	0	0	0
K-051	1	0	0	0	32	0	0	0	1	1	3	4
K-004	2	0	0	0	1	0	0	0	0	0	0
K-007	2	1	0	0	44	0	0	1	0	0	0	0
K-008	2	0	0	1	0	0	0	1	0	1	1
K-011	1	1	0	1	0	1	1	1	0	0	0	0
K-012	1	1	0	0	134	1	1	0	0	0	0	0
K-014	2	0	0	0	55	0	0	0	0	0	0	0
K-015	2	1	0	0	120	1	1	0	0	0	0	0
K-016	2	1	0	0	13	1	1	1	1	0	0	0
K-017	2	1	0	1	0	1	2	0	0	0	0
K-052	1	1	0	0	1	1	1	0	0	0	0	0
K-059	1	0	0	0	213	1	1	0	0	0	0	0
K-054	2	1	0	0	365	1	1	0	0	0	0	0
K-053	2	1	0	0	118	1	1	0	0	1	1	1
K-003	1	1	0	0	109	1	1	0	0	0	0
K-062	2	0	0	0	26	1	1	0	0	0	0	0
K-033	1	1	0	1	0	1	1	1	0	1	3
K-024	1	1	0	0	183	1	1	1	0	0	0	0
K-005	2	1	0	0	3	0	0	0	0	1	1	1
K-065	1	0	0	0	24	1	1	0	1	1	2
K-037	2	1	0	0	363	1	1	0	0	0	0
K-064	2	0	0	0	364	1	2	0	0	0	0
K-056	2	1	0	0	1	1	1	1	0	1	1	2
K-010	2	0	0	0	3	0	0	1	0	0	0
K-042	2	1	0	0	296	1	1	0	0	0	0	1
K-055	2	1	0	0	371	1	2	1	0	0	0	0
K-038	1	1	0	0	3	1	1	0	0	0	0	0
K-069	2	0	0	1	0	1	1	0	1	1	4
K-057	1	1	0	0	51	0	0	1	0		0
K-063	1	1	0	1	0	1	1	1	0	1	1	1
K-001	2	1	0	0	364	1	2	1	0	0	0	0
K-068	2	1	0	0	202	0	0	0	0	0	0
K-073	1	0	0	1	0	1	1	1	1	1	1	2
K-060	1	0	0	0	8	1	2	0	0	0	0	0
K-072	2	1	0	0	170	1	1	1	0	0	0	0
K-067	1	1	0	0	43	0	0	1	0	1	1	1
K-058	1	1	0	0	250	1	1	0	0	0	0
K-076	1	1	0	0	81	0	0	1	1	1	1
K-027	1	1	1	1	0	0	0	0	1	1	2
K-081	2	0	0	0	367	1	1	0	0	0	0	0
K-018	2	0	1	0	13	0	0	1	1	1	1	1
K-085	2	0	0	0	6	1	1	0	1	1	3
K-082	1	0	0	0	1	1	1	1	0	0	0	0
K-088	2	0	0	0	3	1	1	0	0	0	0	0
K-089	1	1	0	0	37	0	0	0	0	0	0
K-087	2	1	0	0	103	1	1	0	0	0	0	0
K-084	2	1	0	0	362	1	3	1	0	1	1	1
K-048	1	0	0	1	0	1	2	0	0	0	0	1
K-074	1	0	0	0	126	1	1	1	0	0	0
K-086	2	1	0	0	227	1	1	1	0	0	0
K-093	1	1	0	0	19	0	0	1	0	0	0	0
K-091	1	1	0	0	121	0	0	1	0	0	0	0
K-103	2	0	0	0	374	1	1	1	0	0	0	0
K-077	2	1	0	0	24	1	1	1	0	0	0	0
K-083	2	0	0	0	85	1	1	0	0	0	0
K-104	1	1	0	0	248	0	0	1	0	1	1	1
K-102	2	1	0	0	366	1	1	1	0	0	0	0
K-090	2	0	0	1	0	1	2	1	0	0	0	0
K-106	1	1	0	0	1	0	0	1	0	1	1
K-078	1	1	0	0	1	0	0	1	0	0	0	0
K-071	2	0	0	1	0	1	1	1	0	0	0	0
K-108	1	1	0	0	315	1	1	1	0	0	0	0
K-110	1	1	0	0	181	1	1	0	0	0	0
K-109	1	1	0	0	372	0	0	0	0	0	0	0
K-096	1	1	0	1	0	0	0	1	0	1	1	1
K-101	1	0	0	0	118	1	1	1	0	0	0	0
K-112	2	0	0	0	20	0	0	1	0	0	0	0
K-111	2	1	0	0	157	0	0	1	0	0	0	0
K-107	2	0	0	0	110	1	1	0	0	0	0	0
K-118	1	1	0	0	367	1	1	1	0	0	0	0
K-130	2	1	0	0	366	1	1	0	0	0	0	0
K-133	1	1	0	1	0	1	1	0	0	0	0	0
K-135	1	1	0	0	31	1	1	1	0	1	1
K-136	2	1	0	0	371	1	1	0	0	0	0	0
K-137	2	1	0	0	337	0	0	0	0	0	0
K-138	2	1	0	1	0	1	1	0	0	0	0
K-139	2	1	0	1	0	1	1	0	0	0	0
K-122	2	1	0	0	360	1	1	0	0	0	0	1

## Sheet: SupplFig1
Timepoint	n	dataset	N	n_total	size_n
40	22	Gut microbiota (full cohort)	120	1156	4.45943
41	97	Gut microbiota (full cohort)	120	1156	6.59991
42	119	Gut microbiota (full cohort)	120	1156	6.89482
43	118	Gut microbiota (full cohort)	120	1156	6.88264
44	120	Gut microbiota (full cohort)	120	1156	6.90689
45	119	Gut microbiota (full cohort)	120	1156	6.89482
47	113	Gut microbiota (full cohort)	120	1156	6.82018
48	117	Gut microbiota (full cohort)	120	1156	6.87036
49	115	Gut microbiota (full cohort)	120	1156	6.84549
50	112	Gut microbiota (full cohort)	120	1156	6.80735
50	101	Salivary anti-pneumococcal IgG	118	118	6.65821
51	66	Salivary anti-meningococcal IgG	78	78	6.04439

## Sheet: SupplFig2
lplc_w1	components
15654.9	1
15496.7	2
15470.3	3
15517.5	4
15521.3	5
15550.5	6
15595.6	7

[truncated: 4 more sheets: SupplFig3, SupplFig4a, SupplFig4b, SupplFig4c]
